# Supplementary material for: Neuronal pentraxin receptor-1 is a new cerebrospinal fluid biomarker of Alzheimer’s disease progression
Source: F1000Res. 2018 Jul 5;7:1012. [Version 1] doi: 10.12688/f1000research.15095.1 (PMC6081984; doi:10.12688/f1000research.15095.1)
Supplement: Dataset 1. Raw data for the results included in this study — http://dx.doi.org/10.5256/f1000research.15095.d208304 [file f1000research-7-16440-s0000.tgz]

Archive with 1 entries (1 files):
- 4ce1ed6d-2995-4a52-833e-fd4a49cc31b2_Data_Begcevic_et_al_ELISA-final.XLSX
