# Supplementary material for: Neuronal pentraxin receptor-1 is a new cerebrospinal fluid biomarker of Alzheimer’s disease progression
Source: F1000Res. 2018 Jul 5;7:1012. [Version 1] doi: 10.12688/f1000research.15095.1 (PMC6081984; doi:10.12688/f1000research.15095.1)
Supplement: Dataset 1. Raw data for the results included in this study — http://dx.doi.org/10.5256/f1000research.15095.d208304 [file f1000research-7-16440-s0000.tgz › 4ce1ed6d-2995-4a52-833e-fd4a49cc31b2_Data_Begcevic_et_al_ELISA-final.XLSX]

## Sheet: Set 1
Sample	Peptide Sequence	Protein Name	Mean Conc (fmol/µL)	Peptide Sequence2	Conc Replicate 1 (fmol/µL)	Conc Replicate 2 (fmol/µL)	Stage
CSF1	FGEGVSSPK	VGF	0.135146	FGEGVSSPK	0.13698	0.133311	severe dementia
CSF1	LLNLGLITESQAHTLEDEVAEVLQK	SCG3	40.4419	LLNLGLITESQAHTLEDEVAEVLQK	40.9948	39.8889	severe dementia
CSF1	VTVTPDGTLIIR	CNTN2	0.164422	VTVTPDGTLIIR	0.165798	0.163047	severe dementia
CSF1	VAFSATR	CBLN2	0.0681845	VAFSATR	0.0770515	0.0593174	severe dementia
CSF1	LTGISDPVTVK	OLFM1	0.0183838	LTGISDPVTVK	0.0184985	0.0182692	severe dementia
CSF1	LSELIQPLPLER	KLK6	4.00546	LSELIQPLPLER	3.98762	4.02329	severe dementia
CSF1	ETGTPIWTSR	SEZ6L	0.218466	ETGTPIWTSR	0.218466	0.218466	severe dementia
CSF1	FQLTFPLR	NPTX1	0.162282	FQLTFPLR	0.158537	0.166028	severe dementia
CSF1	DELAPAGTGVSR	APLP1	0.826622	DELAPAGTGVSR	0.817755	0.835489	severe dementia
CSF1	HDIDSPPASER	FRRS1L	0.0785803	HDIDSPPASER	0.0895877	0.067573	severe dementia
CSF1	VFNTPEGVPSAPSSLK	NRCAM	0.720447	VFNTPEGVPSAPSSLK	0.725543	0.715351	severe dementia
CSF1	AIIDGVESVSR	PTPRZ1	0.42149	AIIDGVESVSR	0.420879	0.422102	severe dementia
CSF1	ALEYIENLR	SCG2	1.01466	ALEYIENLR	1.0243	1.00503	severe dementia
CSF1	FNVYCFR	BCAN	2.4817	FNVYCFR	2.46504	2.49836	severe dementia
CSF1	LSNVQELFLR	SLITRK1	0.023276	LSNVQELFLR	0.0212503	0.0253016	severe dementia
CSF1	LFLQNNLIR	RTN4RL2	1.15394	LFLQNNLIR	1.1518	1.15608	severe dementia
CSF1	FSDEGGFTCFFR	MOG	0.289402	FSDEGGFTCFFR	0.303314	0.27549	severe dementia
CSF1	LLLHCEGR	CADM3	1.11985	LLLHCEGR	1.13004	1.10965	severe dementia
CSF1	ITVNYPPYISK	OPCML	0.523461	ITVNYPPYISK	0.521321	0.525601	severe dementia
CSF1	DLAEVPASIPVNTR	LRRC4B	0.125247	DLAEVPASIPVNTR	0.122151	0.128343	severe dementia
CSF1	AIPVAQDLNAPSDWDSR	SPP1	5.046	AIPVAQDLNAPSDWDSR	5.03166	5.06033	severe dementia
CSF1	VTATGFQQCSLIDGR	DNER	0.154409	VTATGFQQCSLIDGR	0.157008	0.15181	severe dementia
CSF1	ESTENVPR	NPY	0.115883	ESTENVPR	0.113284	0.118482	severe dementia
CSF1	VAQLPLSLK	NPTXR	0.0115424	VAQLPLSLK	0.0116953	0.0113896	severe dementia
CSF1	ALGITEIFIK	SERPINI1	0.0883646	ALGITEIFIK	0.089129	0.0876002	severe dementia
CSF1	ALEQDLPVNIK	CNDP1	0.182233	ALEQDLPVNIK	0.189877	0.174589	severe dementia
CSF1	SDDGVAVICR	CADM2	0.153186	SDDGVAVICR	0.155326	0.151045	severe dementia
CSF1	ELLALIQLER	ECM1	2.15115	ELLALIQLER	2.13395	2.16835	severe dementia
CSF1	SANSNPAMAPR	SST	0.0343922	SANSNPAMAPR+SANSNPAM[+16]APR	0.0323223	0.036462	severe dementia
CSF1	TGFPSPAER	NCAN	0.198247	TGFPSPAER	0.207611	0.188883	severe dementia
CSF1	LLAPAALAFR	BAI2	0.0467813	LLAPAALAFR	0.0454818	0.0480808	severe dementia
CSF104	VFNTPEGVPSAPSSLK	NRCAM	1.03724	VFNTPEGVPSAPSSLK	1.05033	1.02414	moderate dementia
CSF104	FQLTFPLR	NPTX1	0.146785	FQLTFPLR	0.147728	0.145842	moderate dementia
CSF104	LTGISDPVTVK	OLFM1	0.0251844	LTGISDPVTVK	0.0242022	0.0261666	moderate dementia
CSF104	FGEGVSSPK	VGF	0.454262	FGEGVSSPK	0.454655	0.453869	moderate dementia
CSF104	LLLHCEGR	CADM3	1.08438	LLLHCEGR	1.11843	1.05033	moderate dementia
CSF104	LLNLGLITESQAHTLEDEVAEVLQK	SCG3	47.7116	LLNLGLITESQAHTLEDEVAEVLQK	47.6395	47.7836	moderate dementia
CSF104	VAFSATR	CBLN2	0.112524	VAFSATR	0.110639	0.11441	moderate dementia
CSF104	ALEQDLPVNIK	CNDP1	0.437525	ALEQDLPVNIK	0.431239	0.443811	moderate dementia
CSF104	FNVYCFR	BCAN	1.92486	FNVYCFR	1.93366	1.91606	moderate dementia
CSF104	ALEYIENLR	SCG2	1.76252	ALEYIENLR	1.75953	1.7655	moderate dementia
CSF104	VTVTPDGTLIIR	CNTN2	0.0902474	VTVTPDGTLIIR	0.0882437	0.0922512	moderate dementia
CSF104	ITVNYPPYISK	OPCML	0.832775	ITVNYPPYISK	0.823188	0.842362	moderate dementia
CSF104	LSELIQPLPLER	KLK6	5.61607	LSELIQPLPLER	5.67075	5.56139	moderate dementia
CSF104	ETGTPIWTSR	SEZ6L	0.282765	ETGTPIWTSR	0.284533	0.280997	moderate dementia
CSF104	AIIDGVESVSR	PTPRZ1	0.369398	AIIDGVESVSR	0.370733	0.368062	moderate dementia
CSF104	VTATGFQQCSLIDGR	DNER	0.17358	VTATGFQQCSLIDGR	0.171615	0.175544	moderate dementia
CSF104	DELAPAGTGVSR	APLP1	1.05468	DELAPAGTGVSR	1.05547	1.05389	moderate dementia
CSF104	HDIDSPPASER	FRRS1L	0.0993232	HDIDSPPASER	0.105295	0.0933513	moderate dementia
CSF104	LFLQNNLIR	RTN4RL2	1.64433	LFLQNNLIR	1.63443	1.65423	moderate dementia
CSF104	ALGITEIFIK	SERPINI1	0.163836	ALGITEIFIK	0.165643	0.162029	moderate dementia
CSF104	ELLALIQLER	ECM1	2.17466	ELLALIQLER	2.17531	2.17401	moderate dementia
CSF104	ESTENVPR	NPY	0.413087	ESTENVPR	0.413952	0.412223	moderate dementia
CSF104	TGFPSPAER	NCAN	0.220727	TGFPSPAER	0.216955	0.224499	moderate dementia
CSF104	AIPVAQDLNAPSDWDSR	SPP1	5.61509	AIPVAQDLNAPSDWDSR	5.68057	5.54961	moderate dementia
CSF104	SDDGVAVICR	CADM2	0.218212	SDDGVAVICR	0.212633	0.223792	moderate dementia
CSF104	FSDEGGFTCFFR	MOG	0.327672	FSDEGGFTCFFR	0.331287	0.324058	moderate dementia
CSF104	VAQLPLSLK	NPTXR	0.0234164	VAQLPLSLK	0.0241236	0.0227092	moderate dementia
CSF104	SANSNPAMAPR	SST	0.111872	SANSNPAMAPR+SANSNPAM[+16]APR	0.111233	0.112511	moderate dementia
CSF104	DLAEVPASIPVNTR	LRRC4B	0.141795	DLAEVPASIPVNTR	0.139555	0.144034	moderate dementia
CSF104	LSNVQELFLR	SLITRK1	0.034496	LSNVQELFLR	0.0368533	0.0321386	moderate dementia
CSF104	LLAPAALAFR	BAI2	0.0712314	LLAPAALAFR	0.0726065	0.0698563	moderate dementia
CSF105	LTGISDPVTVK	OLFM1	0.030051	LTGISDPVTVK	0.0280687	0.0320333	moderate dementia
CSF105	LLNLGLITESQAHTLEDEVAEVLQK	SCG3	100.318	LLNLGLITESQAHTLEDEVAEVLQK	100.138	100.498	moderate dementia
CSF105	LLLHCEGR	CADM3	2.19469	LLLHCEGR	2.19436	2.19502	moderate dementia
CSF105	ALEQDLPVNIK	CNDP1	0.616878	ALEQDLPVNIK	0.600703	0.633053	moderate dementia
CSF105	ALEYIENLR	SCG2	1.98654	ALEYIENLR	1.99621	1.97686	moderate dementia
CSF105	FSDEGGFTCFFR	MOG	0.467971	FSDEGGFTCFFR	0.46813	0.467812	moderate dementia
CSF105	ITVNYPPYISK	OPCML	1.0969	ITVNYPPYISK	1.10467	1.08913	moderate dementia
CSF105	FQLTFPLR	NPTX1	0.274503	FQLTFPLR	0.274027	0.274979	moderate dementia
CSF105	AIIDGVESVSR	PTPRZ1	0.605936	AIIDGVESVSR	0.607522	0.60435	moderate dementia
CSF105	VAFSATR	CBLN2	0.163814	VAFSATR	0.15636	0.171267	moderate dementia
CSF105	ESTENVPR	NPY	0.298924	ESTENVPR	0.294643	0.303206	moderate dementia
CSF105	FGEGVSSPK	VGF	0.310342	FGEGVSSPK	0.311452	0.309232	moderate dementia
CSF105	LSELIQPLPLER	KLK6	7.45461	LSELIQPLPLER	7.48566	7.42355	moderate dementia
CSF105	LFLQNNLIR	RTN4RL2	1.98543	LFLQNNLIR	1.97972	1.99114	moderate dementia
CSF105	HDIDSPPASER	FRRS1L	0.107676	HDIDSPPASER	0.105932	0.109421	moderate dementia
CSF105	ELLALIQLER	ECM1	2.43058	ELLALIQLER	2.42892	2.43223	moderate dementia
CSF105	ETGTPIWTSR	SEZ6L	0.47035	ETGTPIWTSR	0.474394	0.466306	moderate dementia
CSF105	VTVTPDGTLIIR	CNTN2	0.178244	VTVTPDGTLIIR	0.174994	0.181495	moderate dementia
CSF105	DLAEVPASIPVNTR	LRRC4B	0.237157	DLAEVPASIPVNTR	0.242073	0.232241	moderate dementia
CSF105	AIPVAQDLNAPSDWDSR	SPP1	13.3313	AIPVAQDLNAPSDWDSR	13.4093	13.2534	moderate dementia
CSF105	VAQLPLSLK	NPTXR	0.0232717	VAQLPLSLK	0.0235492	0.0229942	moderate dementia
CSF105	LLAPAALAFR	BAI2	0.0898755	LLAPAALAFR	0.0898359	0.0899151	moderate dementia
CSF105	VTATGFQQCSLIDGR	DNER	0.306933	VTATGFQQCSLIDGR	0.309073	0.304792	moderate dementia
CSF105	SDDGVAVICR	CADM2	0.285048	SDDGVAVICR	0.290995	0.279102	moderate dementia
CSF105	VFNTPEGVPSAPSSLK	NRCAM	1.35785	VFNTPEGVPSAPSSLK	1.35124	1.36445	moderate dementia
CSF105	SANSNPAMAPR	SST	0.0731771	SANSNPAMAPR+SANSNPAM[+16]APR	0.0726059	0.0737484	moderate dementia
CSF105	DELAPAGTGVSR	APLP1	1.05377	DELAPAGTGVSR	1.04917	1.05837	moderate dementia
CSF105	LSNVQELFLR	SLITRK1	0.0442836	LSNVQELFLR	0.0424203	0.0461469	moderate dementia
CSF105	ALGITEIFIK	SERPINI1	0.153427	ALGITEIFIK	0.15081	0.156043	moderate dementia
CSF105	TGFPSPAER	NCAN	0.363229	TGFPSPAER	0.37084	0.355617	moderate dementia
CSF105	FNVYCFR	BCAN	5.20937	FNVYCFR	5.20461	5.21413	moderate dementia
CSF108	ALEQDLPVNIK	CNDP1	0.659364	ALEQDLPVNIK	0.671629	0.6471	moderate dementia
CSF108	LLLHCEGR	CADM3	1.49145	LLLHCEGR	1.45909	1.52382	moderate dementia
CSF108	ITVNYPPYISK	OPCML	0.901735	ITVNYPPYISK	0.907108	0.896362	moderate dementia
CSF108	FQLTFPLR	NPTX1	0.244414	FQLTFPLR	0.242254	0.246575	moderate dementia
CSF108	VAFSATR	CBLN2	0.133391	VAFSATR	0.128252	0.138531	moderate dementia
CSF108	ESTENVPR	NPY	0.339669	ESTENVPR	0.333829	0.345509	moderate dementia
CSF108	VAQLPLSLK	NPTXR	0.0259307	VAQLPLSLK	0.0249963	0.0268652	moderate dementia
CSF108	ALEYIENLR	SCG2	1.9983	ALEYIENLR	2.03007	1.96653	moderate dementia
CSF108	SANSNPAMAPR	SST	0.0988144	SANSNPAMAPR+SANSNPAM[+16]APR	0.0926515	0.104977	moderate dementia
CSF108	LLNLGLITESQAHTLEDEVAEVLQK	SCG3	37.2189	LLNLGLITESQAHTLEDEVAEVLQK	37.1148	37.3231	moderate dementia
CSF108	VTVTPDGTLIIR	CNTN2	0.236092	VTVTPDGTLIIR	0.238399	0.233785	moderate dementia
CSF108	ETGTPIWTSR	SEZ6L	0.31403	ETGTPIWTSR	0.31403		moderate dementia
CSF108	FSDEGGFTCFFR	MOG	0.432763	FSDEGGFTCFFR	0.431244	0.434281	moderate dementia
CSF108	DLAEVPASIPVNTR	LRRC4B	0.161425	DLAEVPASIPVNTR	0.162359	0.16049	moderate dementia
CSF108	ELLALIQLER	ECM1	1.9869	ELLALIQLER	2.02413	1.94967	moderate dementia
CSF108	AIIDGVESVSR	PTPRZ1	0.405313	AIIDGVESVSR	0.410336	0.400291	moderate dementia
CSF108	VTATGFQQCSLIDGR	DNER	0.246108	VTATGFQQCSLIDGR	0.24494	0.247276	moderate dementia
CSF108	LFLQNNLIR	RTN4RL2	2.10833	LFLQNNLIR	2.0796	2.13706	moderate dementia
CSF108	AIPVAQDLNAPSDWDSR	SPP1	8.14374	AIPVAQDLNAPSDWDSR	8.18365	8.10383	moderate dementia
CSF108	VFNTPEGVPSAPSSLK	NRCAM	1.19993	VFNTPEGVPSAPSSLK	1.1992	1.20066	moderate dementia
CSF108	FGEGVSSPK	VGF	0.427039	FGEGVSSPK	0.426805	0.427273	moderate dementia
CSF108	ALGITEIFIK	SERPINI1	0.192144	ALGITEIFIK	0.190976	0.193312	moderate dementia
CSF108	FNVYCFR	BCAN	3.37917	FNVYCFR	3.41001	3.34833	moderate dementia
CSF108	TGFPSPAER	NCAN	0.304949	TGFPSPAER	0.311169	0.298729	moderate dementia
CSF108	SDDGVAVICR	CADM2	0.256913	SDDGVAVICR	0.266199	0.247627	moderate dementia
CSF108	HDIDSPPASER	FRRS1L	0.0812963	HDIDSPPASER	0.0857349	0.0768577	moderate dementia
CSF108	DELAPAGTGVSR	APLP1	0.831944	DELAPAGTGVSR	0.82476	0.839127	moderate dementia
CSF108	LLAPAALAFR	BAI2	0.0800114	LLAPAALAFR	0.079953	0.0800698	moderate dementia
CSF108	LSELIQPLPLER	KLK6	6.53694	LSELIQPLPLER	6.52891	6.54497	moderate dementia
CSF108	LTGISDPVTVK	OLFM1	0.0281792	LTGISDPVTVK	0.0271572	0.0292013	moderate dementia
CSF108	LSNVQELFLR	SLITRK1	0.0363264	LSNVQELFLR	0.0360927	0.03656	moderate dementia
CSF112	LLLHCEGR	CADM3	2.36632	LLLHCEGR	2.35932	2.37332	severe dementia
CSF112	LLNLGLITESQAHTLEDEVAEVLQK	SCG3	141.512	LLNLGLITESQAHTLEDEVAEVLQK	141.906	141.118	severe dementia
CSF112	ESTENVPR	NPY	0.321462	ESTENVPR	0.324614	0.318311	severe dementia
CSF112	ALEYIENLR	SCG2	1.64009	ALEYIENLR	1.61025	1.66992	severe dementia
CSF112	AIIDGVESVSR	PTPRZ1	0.777707	AIIDGVESVSR	0.778863	0.776552	severe dementia
CSF112	ELLALIQLER	ECM1	3.38052	ELLALIQLER	3.36695	3.39409	severe dementia
CSF112	TGFPSPAER	NCAN	0.343523	TGFPSPAER	0.334174	0.352873	severe dementia
CSF112	VTVTPDGTLIIR	CNTN2	0.282855	VTVTPDGTLIIR	0.285009	0.280702	severe dementia
CSF112	ETGTPIWTSR	SEZ6L	0.531516	ETGTPIWTSR	0.532514	0.530518	severe dementia
CSF112	ITVNYPPYISK	OPCML	1.46192	ITVNYPPYISK	1.45688	1.46696	severe dementia
CSF112	LLAPAALAFR	BAI2	0.100063	LLAPAALAFR	0.100641	0.0994852	severe dementia
CSF112	LSELIQPLPLER	KLK6	8.56357	LSELIQPLPLER	8.54869	8.57845	severe dementia
CSF112	VTATGFQQCSLIDGR	DNER	0.340897	VTATGFQQCSLIDGR	0.328816	0.352978	severe dementia
CSF112	VAQLPLSLK	NPTXR	0.0201176	VAQLPLSLK	0.0188045	0.0214308	severe dementia
CSF112	VAFSATR	CBLN2	0.190986	VAFSATR	0.192037	0.189936	severe dementia
CSF112	SANSNPAMAPR	SST	0.0565233	SANSNPAMAPR+SANSNPAM[+16]APR	0.0588262	0.0542203	severe dementia
CSF112	DELAPAGTGVSR	APLP1	0.870889	DELAPAGTGVSR	0.865217	0.876562	severe dementia
CSF112	FQLTFPLR	NPTX1	0.279861	FQLTFPLR	0.280281	0.279441	severe dementia
CSF112	AIPVAQDLNAPSDWDSR	SPP1	12.5578	AIPVAQDLNAPSDWDSR	12.5932	12.5223	severe dementia
CSF112	FSDEGGFTCFFR	MOG	0.65343	FSDEGGFTCFFR	0.666456	0.640403	severe dementia
CSF112	LTGISDPVTVK	OLFM1	0.0333018	LTGISDPVTVK	0.0343523	0.0322513	severe dementia
CSF112	ALGITEIFIK	SERPINI1	0.145498	ALGITEIFIK	0.139931	0.151066	severe dementia
CSF112	FNVYCFR	BCAN	5.05641	FNVYCFR	5.04969	5.06313	severe dementia
CSF112	LSNVQELFLR	SLITRK1	0.0525265	LSNVQELFLR	0.0517911	0.0532619	severe dementia
CSF112	SDDGVAVICR	CADM2	0.335539	SDDGVAVICR	0.326295	0.344784	severe dementia
CSF112	LFLQNNLIR	RTN4RL2	2.46685	LFLQNNLIR	2.50614	2.42756	severe dementia
CSF112	DLAEVPASIPVNTR	LRRC4B	0.286164	DLAEVPASIPVNTR	0.288791	0.283538	severe dementia
CSF112	VFNTPEGVPSAPSSLK	NRCAM	1.73075	VFNTPEGVPSAPSSLK	1.74388	1.71762	severe dementia
CSF112	ALEQDLPVNIK	CNDP1	0.885387	ALEQDLPVNIK	0.897153	0.873621	severe dementia
CSF112	FGEGVSSPK	VGF	0.21767	FGEGVSSPK	0.215359	0.219981	severe dementia
CSF112	HDIDSPPASER	FRRS1L	0.130266	HDIDSPPASER	0.121021	0.13951	severe dementia
CSF120	AIIDGVESVSR	PTPRZ1	0.34022	AIIDGVESVSR	0.339562	0.340879	moderate dementia
CSF120	VAFSATR	CBLN2	0.0865605	VAFSATR	0.0824206	0.0907003	moderate dementia
CSF120	SANSNPAMAPR	SST	0.0851482	SANSNPAMAPR+SANSNPAM[+16]APR	0.0837229	0.0865735	moderate dementia
CSF120	ITVNYPPYISK	OPCML	0.640642	ITVNYPPYISK	0.642053	0.63923	moderate dementia
CSF120	ELLALIQLER	ECM1	1.76296	ELLALIQLER	1.7712	1.75473	moderate dementia
CSF120	FSDEGGFTCFFR	MOG	0.313405	FSDEGGFTCFFR	0.3135	0.313311	moderate dementia
CSF120	LLAPAALAFR	BAI2	0.063956	LLAPAALAFR	0.0639795	0.0639325	moderate dementia
CSF120	LLLHCEGR	CADM3	0.963417	LLLHCEGR	0.965573	0.961261	moderate dementia
CSF120	LLNLGLITESQAHTLEDEVAEVLQK	SCG3	38.3148	LLNLGLITESQAHTLEDEVAEVLQK	38.6041	38.0255	moderate dementia
CSF120	AIPVAQDLNAPSDWDSR	SPP1	6.20585	AIPVAQDLNAPSDWDSR	6.20468	6.20703	moderate dementia
CSF120	LSNVQELFLR	SLITRK1	0.0267444	LSNVQELFLR	0.0269561	0.0265327	moderate dementia
CSF120	ALEYIENLR	SCG2	1.78973	ALEYIENLR	1.81382	1.76565	moderate dementia
CSF120	ALGITEIFIK	SERPINI1	0.150775	ALGITEIFIK	0.152045	0.149505	moderate dementia
CSF120	FNVYCFR	BCAN	2.21313	FNVYCFR	2.2199	2.20635	moderate dementia
CSF120	ESTENVPR	NPY	0.33688	ESTENVPR	0.331941	0.34182	moderate dementia
CSF120	TGFPSPAER	NCAN	0.218518	TGFPSPAER	0.220447	0.216589	moderate dementia
CSF120	VAQLPLSLK	NPTXR	0.0192174	VAQLPLSLK	0.0197113	0.0187234	moderate dementia
CSF120	HDIDSPPASER	FRRS1L	0.047326	HDIDSPPASER	0.0500545	0.0445975	moderate dementia
CSF120	VTVTPDGTLIIR	CNTN2	0.101662	VTVTPDGTLIIR	0.102602	0.100721	moderate dementia
CSF120	VTATGFQQCSLIDGR	DNER	0.193209	VTATGFQQCSLIDGR	0.192973	0.193444	moderate dementia
CSF120	VFNTPEGVPSAPSSLK	NRCAM	0.858352	VFNTPEGVPSAPSSLK	0.870701	0.846003	moderate dementia
CSF120	LTGISDPVTVK	OLFM1	0.016136	LTGISDPVTVK	0.0158537	0.0164183	moderate dementia
CSF120	FQLTFPLR	NPTX1	0.180977	FQLTFPLR	0.18093	0.181024	moderate dementia
CSF120	LSELIQPLPLER	KLK6	5.22166	LSELIQPLPLER	5.22107	5.22225	moderate dementia
CSF120	DLAEVPASIPVNTR	LRRC4B	0.13678	DLAEVPASIPVNTR	0.136568	0.136991	moderate dementia
CSF120	DELAPAGTGVSR	APLP1	1.04014	DELAPAGTGVSR	1.04296	1.03731	moderate dementia
CSF120	LFLQNNLIR	RTN4RL2	1.52328	LFLQNNLIR	1.48771	1.55884	moderate dementia
CSF120	ETGTPIWTSR	SEZ6L	0.239806	ETGTPIWTSR	0.242416	0.237195	moderate dementia
CSF120	SDDGVAVICR	CADM2	0.189445	SDDGVAVICR	0.186387	0.192503	moderate dementia
CSF120	FGEGVSSPK	VGF	0.359649	FGEGVSSPK	0.356309	0.36299	moderate dementia
CSF120	ALEQDLPVNIK	CNDP1	0.381148	ALEQDLPVNIK	0.381807	0.38049	moderate dementia
CSF124	TGFPSPAER	NCAN	0.173026	TGFPSPAER	0.174113	0.171939	severe dementia
CSF124	ELLALIQLER	ECM1	1.81493	ELLALIQLER	1.79355	1.83631	severe dementia
CSF124	FSDEGGFTCFFR	MOG	0.395437	FSDEGGFTCFFR	0.390728	0.400146	severe dementia
CSF124	LLAPAALAFR	BAI2	0.0424717	LLAPAALAFR	0.0425019	0.0424415	severe dementia
CSF124	LLNLGLITESQAHTLEDEVAEVLQK	SCG3	48.7625	LLNLGLITESQAHTLEDEVAEVLQK	49.3561	48.1688	severe dementia
CSF124	ESTENVPR	NPY	0.144832	ESTENVPR	0.147791	0.141874	severe dementia
CSF124	FNVYCFR	BCAN	1.91548	FNVYCFR	1.90896	1.922	severe dementia
CSF124	ITVNYPPYISK	OPCML	0.562426	ITVNYPPYISK	0.565323	0.559528	severe dementia
CSF124	LLLHCEGR	CADM3	1.25574	LLLHCEGR	1.25071	1.26077	severe dementia
CSF124	DLAEVPASIPVNTR	LRRC4B	0.112111	DLAEVPASIPVNTR	0.111084	0.113137	severe dementia
CSF124	ALGITEIFIK	SERPINI1	0.108247	ALGITEIFIK	0.109394	0.1071	severe dementia
CSF124	VAQLPLSLK	NPTXR	0.0090558	VAQLPLSLK	0.00941803	0.00869357	severe dementia
CSF124	AIIDGVESVSR	PTPRZ1	0.349735	AIIDGVESVSR	0.350761	0.348709	severe dementia
CSF124	FGEGVSSPK	VGF	0.103538	FGEGVSSPK	0.107462	0.0996138	severe dementia
CSF124	VTATGFQQCSLIDGR	DNER	0.164272	VTATGFQQCSLIDGR	0.1688	0.159744	severe dementia
CSF124	LFLQNNLIR	RTN4RL2	0.813935	LFLQNNLIR	0.759963	0.867908	severe dementia
CSF124	SANSNPAMAPR	SST	0.0471779	SANSNPAMAPR+SANSNPAM[+16]APR	0.0462493	0.0481065	severe dementia
CSF124	LSNVQELFLR	SLITRK1	0.0212509	LSNVQELFLR	0.021915	0.0205869	severe dementia
CSF124	ALEYIENLR	SCG2	0.926106	ALEYIENLR	0.921518	0.930695	severe dementia
CSF124	VTVTPDGTLIIR	CNTN2	0.166597	VTVTPDGTLIIR	0.164514	0.168679	severe dementia
CSF124	FQLTFPLR	NPTX1	0.132215	FQLTFPLR	0.129075	0.135354	severe dementia
CSF124	LSELIQPLPLER	KLK6	5.12734	LSELIQPLPLER	5.13061	5.12407	severe dementia
CSF124	LTGISDPVTVK	OLFM1	0.0173871	LTGISDPVTVK	0.0170853	0.017689	severe dementia
CSF124	AIPVAQDLNAPSDWDSR	SPP1	6.90656	AIPVAQDLNAPSDWDSR	6.95687	6.85625	severe dementia
CSF124	ETGTPIWTSR	SEZ6L	0.20285	ETGTPIWTSR	0.202065	0.203635	severe dementia
CSF124	DELAPAGTGVSR	APLP1	1.01666	DELAPAGTGVSR	1.01908	1.01425	severe dementia
CSF124	VFNTPEGVPSAPSSLK	NRCAM	0.649251	VFNTPEGVPSAPSSLK	0.64749	0.651011	severe dementia
CSF124	SDDGVAVICR	CADM2	0.159986	SDDGVAVICR	0.156605	0.163367	severe dementia
CSF124	ALEQDLPVNIK	CNDP1	0.357885	ALEQDLPVNIK	0.354504	0.361266	severe dementia
CSF124	HDIDSPPASER	FRRS1L	0.0642358	HDIDSPPASER	0.0656847	0.0627869	severe dementia
CSF124	VAFSATR	CBLN2	0.0691863	VAFSATR	0.0755857	0.0627869	severe dementia
CSF128	SANSNPAMAPR	SST	0.08111	SANSNPAMAPR+SANSNPAM[+16]APR	0.0814609	0.0807591	mild dementia
CSF128	FSDEGGFTCFFR	MOG	0.506548	FSDEGGFTCFFR	0.515532	0.497563	mild dementia
CSF128	ITVNYPPYISK	OPCML	0.923124	ITVNYPPYISK	0.9273	0.918948	mild dementia
CSF128	VTATGFQQCSLIDGR	DNER	0.236191	VTATGFQQCSLIDGR	0.237266	0.235115	mild dementia
CSF128	FQLTFPLR	NPTX1	0.285669	FQLTFPLR	0.280291	0.291047	mild dementia
CSF128	ALGITEIFIK	SERPINI1	0.137868	ALGITEIFIK	0.138184	0.137551	mild dementia
CSF128	VTVTPDGTLIIR	CNTN2	0.186555	VTVTPDGTLIIR	0.189497	0.183612	mild dementia
CSF128	TGFPSPAER	NCAN	0.288674	TGFPSPAER	0.280291	0.297057	mild dementia
CSF128	ELLALIQLER	ECM1	2.18839	ELLALIQLER	2.18021	2.19656	mild dementia
CSF128	ESTENVPR	NPY	0.242834	ESTENVPR	0.238152	0.247516	mild dementia
CSF128	AIIDGVESVSR	PTPRZ1	0.491236	AIIDGVESVSR	0.490224	0.492248	mild dementia
CSF128	AIPVAQDLNAPSDWDSR	SPP1	10.1961	AIPVAQDLNAPSDWDSR	10.1666	10.2256	mild dementia
CSF128	LFLQNNLIR	RTN4RL2	2.22322	LFLQNNLIR	2.19171	2.25473	mild dementia
CSF128	FGEGVSSPK	VGF	0.334957	FGEGVSSPK	0.336096	0.333818	mild dementia
CSF128	DELAPAGTGVSR	APLP1	1.11363	DELAPAGTGVSR	1.11357	1.1137	mild dementia
CSF128	ALEYIENLR	SCG2	1.7049	ALEYIENLR	1.68022	1.72958	mild dementia
CSF128	ETGTPIWTSR	SEZ6L	0.356564	ETGTPIWTSR	0.356026	0.357102	mild dementia
CSF128	LSNVQELFLR	SLITRK1	0.0360961	LSNVQELFLR	0.0337867	0.0384055	mild dementia
CSF128	LTGISDPVTVK	OLFM1	0.0275229	LTGISDPVTVK	0.0254982	0.0295476	mild dementia
CSF128	DLAEVPASIPVNTR	LRRC4B	0.256153	DLAEVPASIPVNTR	0.253084	0.259221	mild dementia
CSF128	LLNLGLITESQAHTLEDEVAEVLQK	SCG3	74.5754	LLNLGLITESQAHTLEDEVAEVLQK	74.8327	74.3181	mild dementia
CSF128	LLLHCEGR	CADM3	1.57545	LLLHCEGR	1.60339	1.5475	mild dementia
CSF128	VFNTPEGVPSAPSSLK	NRCAM	1.11963	VFNTPEGVPSAPSSLK	1.12833	1.11093	mild dementia
CSF128	VAQLPLSLK	NPTXR	0.0239481	VAQLPLSLK	0.0242328	0.0236634	mild dementia
CSF128	VAFSATR	CBLN2	0.132489	VAFSATR	0.137172	0.127807	mild dementia
CSF128	ALEQDLPVNIK	CNDP1	0.589812	ALEQDLPVNIK	0.586902	0.592723	mild dementia
CSF128	HDIDSPPASER	FRRS1L	0.0878201	HDIDSPPASER	0.0971843	0.078456	mild dementia
CSF128	FNVYCFR	BCAN	4.94374	FNVYCFR	4.96399	4.9235	mild dementia
CSF128	LSELIQPLPLER	KLK6	6.82167	LSELIQPLPLER	6.83274	6.8106	mild dementia
CSF128	LLAPAALAFR	BAI2	0.0738373	LLAPAALAFR	0.0735842	0.0740903	mild dementia
CSF128	SDDGVAVICR	CADM2	0.261879	SDDGVAVICR	0.253211	0.270547	mild dementia
CSF135	ELLALIQLER	ECM1	3.2716	ELLALIQLER	3.2607	3.2825	mild dementia
CSF135	FQLTFPLR	NPTX1	0.2736	FQLTFPLR	0.275717	0.271483	mild dementia
CSF135	TGFPSPAER	NCAN	0.317747	TGFPSPAER	0.326776	0.308719	mild dementia
CSF135	LLNLGLITESQAHTLEDEVAEVLQK	SCG3	113.155	LLNLGLITESQAHTLEDEVAEVLQK	108.066	118.245	mild dementia
CSF135	ITVNYPPYISK	OPCML	1.03014	ITVNYPPYISK	1.02516	1.03512	mild dementia
CSF135	ALEYIENLR	SCG2	1.99478	ALEYIENLR	1.94472	2.04484	mild dementia
CSF135	FSDEGGFTCFFR	MOG	0.53649	FSDEGGFTCFFR	0.539977	0.533003	mild dementia
CSF135	SANSNPAMAPR	SST	0.0940762	SANSNPAMAPR+SANSNPAM[+16]APR	0.0939091	0.0942433	mild dementia
CSF135	ALGITEIFIK	SERPINI1	0.168369	ALGITEIFIK	0.174347	0.162392	mild dementia
CSF135	VTVTPDGTLIIR	CNTN2	0.183189	VTVTPDGTLIIR	0.183687	0.182691	mild dementia
CSF135	ESTENVPR	NPY	0.216315	ESTENVPR	0.211209	0.221421	mild dementia
CSF135	FNVYCFR	BCAN	5.23439	FNVYCFR	5.32007	5.14871	mild dementia
CSF135	LSNVQELFLR	SLITRK1	0.0484435	LSNVQELFLR	0.0511833	0.0457038	mild dementia
CSF135	VFNTPEGVPSAPSSLK	NRCAM	1.28425	VFNTPEGVPSAPSSLK	1.30241	1.26609	mild dementia
CSF135	ETGTPIWTSR	SEZ6L	0.470612	ETGTPIWTSR	0.458906	0.482318	mild dementia
CSF135	AIPVAQDLNAPSDWDSR	SPP1	13.0573	AIPVAQDLNAPSDWDSR	13.1103	13.0044	mild dementia
CSF135	LTGISDPVTVK	OLFM1	0.0326278	LTGISDPVTVK	0.0346203	0.0306352	mild dementia
CSF135	VTATGFQQCSLIDGR	DNER	0.269241	VTATGFQQCSLIDGR	0.272728	0.265754	mild dementia
CSF135	LFLQNNLIR	RTN4RL2	2.49416	LFLQNNLIR	2.43289	2.55543	mild dementia
CSF135	LSELIQPLPLER	KLK6	9.09665	LSELIQPLPLER	9.13557	9.05774	mild dementia
CSF135	FGEGVSSPK	VGF	0.386178	FGEGVSSPK	0.366627	0.40573	mild dementia
CSF135	DELAPAGTGVSR	APLP1	1.03562	DELAPAGTGVSR	1.04932	1.02192	mild dementia
CSF135	DLAEVPASIPVNTR	LRRC4B	0.259964	DLAEVPASIPVNTR	0.26426	0.255667	mild dementia
CSF135	LLLHCEGR	CADM3	1.90796	LLLHCEGR	1.93027	1.88564	mild dementia
CSF135	ALEQDLPVNIK	CNDP1	1.00324	ALEQDLPVNIK	0.994275	1.01221	mild dementia
CSF135	AIIDGVESVSR	PTPRZ1	0.75816	AIIDGVESVSR	0.74471	0.77161	mild dementia
CSF135	SDDGVAVICR	CADM2	0.267373	SDDGVAVICR	0.267249	0.267498	mild dementia
CSF135	HDIDSPPASER	FRRS1L	0.116812	HDIDSPPASER	0.122541	0.111084	mild dementia
CSF135	LLAPAALAFR	BAI2	0.0897887	LLAPAALAFR	0.0920303	0.0875471	mild dementia
CSF135	VAFSATR	CBLN2	0.168369	VAFSATR	0.133998	0.202741	mild dementia
CSF135	VAQLPLSLK	NPTXR	0.0377959	VAQLPLSLK	0.0407225	0.0348694	mild dementia
CSF136	ELLALIQLER	ECM1	1.17756	ELLALIQLER	1.17322	1.18191	severe dementia
CSF136	FQLTFPLR	NPTX1	0.140369	FQLTFPLR	0.14162	0.139118	severe dementia
CSF136	ALGITEIFIK	SERPINI1	0.133643	ALGITEIFIK	0.129106	0.138179	severe dementia
CSF136	ETGTPIWTSR	SEZ6L	0.166284	ETGTPIWTSR	0.166858	0.16571	severe dementia
CSF136	TGFPSPAER	NCAN	0.168761	TGFPSPAER	0.171342	0.16618	severe dementia
CSF136	DELAPAGTGVSR	APLP1	1.08723	DELAPAGTGVSR	1.09271	1.08176	severe dementia
CSF136	LSNVQELFLR	SLITRK1	0.0207268	LSNVQELFLR	0.0205443	0.0209093	severe dementia
CSF136	LFLQNNLIR	RTN4RL2	1.15132	LFLQNNLIR	1.14485	1.15778	severe dementia
CSF136	ALEQDLPVNIK	CNDP1	0.279904	ALEQDLPVNIK	0.286578	0.273229	severe dementia
CSF136	LLAPAALAFR	BAI2	0.0427312	LLAPAALAFR	0.0430701	0.0423923	severe dementia
CSF136	FSDEGGFTCFFR	MOG	0.288559	FSDEGGFTCFFR	0.287412	0.289707	severe dementia
CSF136	FNVYCFR	BCAN	1.83961	FNVYCFR	1.83001	1.8492	severe dementia
CSF136	AIPVAQDLNAPSDWDSR	SPP1	5.31641	AIPVAQDLNAPSDWDSR	5.25167	5.38116	severe dementia
CSF136	FGEGVSSPK	VGF	0.157733	FGEGVSSPK	0.157472	0.157993	severe dementia
CSF136	LLNLGLITESQAHTLEDEVAEVLQK	SCG3	18.7367	LLNLGLITESQAHTLEDEVAEVLQK		18.7367	severe dementia
CSF136	ALEYIENLR	SCG2	0.947125	ALEYIENLR	0.944414	0.949837	severe dementia
CSF136	SANSNPAMAPR	SST	0.0422518	SANSNPAMAPR+SANSNPAM[+16]APR	0.0441664	0.0403373	severe dementia
CSF136	VTVTPDGTLIIR	CNTN2	0.145766	VTVTPDGTLIIR	0.142611	0.14892	severe dementia
CSF136	LSELIQPLPLER	KLK6	3.99176	LSELIQPLPLER	3.9733	4.01023	severe dementia
CSF136	VFNTPEGVPSAPSSLK	NRCAM	0.628975	VFNTPEGVPSAPSSLK	0.633972	0.623978	severe dementia
CSF136	LTGISDPVTVK	OLFM1	0.0151736	LTGISDPVTVK	0.01533	0.0150172	severe dementia
CSF136	AIIDGVESVSR	PTPRZ1	0.238919	AIIDGVESVSR	0.240588	0.237251	severe dementia
CSF136	VAFSATR	CBLN2	0.0657002	VAFSATR	0.0690373	0.062363	severe dementia
CSF136	DLAEVPASIPVNTR	LRRC4B	0.108197	DLAEVPASIPVNTR	0.108718	0.107675	severe dementia
CSF136	ESTENVPR	NPY	0.172228	ESTENVPR	0.167379	0.177078	severe dementia
CSF136	HDIDSPPASER	FRRS1L	0.0466158	HDIDSPPASER	0.0454687	0.047763	severe dementia
CSF136	VAQLPLSLK	NPTXR	0.0124882	VAQLPLSLK	0.0137136	0.0112629	severe dementia
CSF136	LLLHCEGR	CADM3	0.940964	LLLHCEGR	0.936836	0.945092	severe dementia
CSF136	SDDGVAVICR	CADM2	0.141933	SDDGVAVICR	0.142663	0.141203	severe dementia
CSF136	ITVNYPPYISK	OPCML	0.536864	ITVNYPPYISK	0.536864	0.536864	severe dementia
CSF136	VTATGFQQCSLIDGR	DNER	0.156742	VTATGFQQCSLIDGR	0.156742	0.156742	severe dementia
CSF138	LFLQNNLIR	RTN4RL2	2.44404	LFLQNNLIR	2.46	2.42809	moderate dementia
CSF138	ETGTPIWTSR	SEZ6L	0.372645	ETGTPIWTSR	0.374918	0.370372	moderate dementia
CSF138	FNVYCFR	BCAN	3.52119	FNVYCFR	3.55739	3.485	moderate dementia
CSF138	DELAPAGTGVSR	APLP1	0.919154	DELAPAGTGVSR	0.925673	0.912635	moderate dementia
CSF138	ALEYIENLR	SCG2	2.59835	ALEYIENLR	2.59346	2.60324	moderate dementia
CSF138	FQLTFPLR	NPTX1	0.306213	FQLTFPLR	0.306728	0.305699	moderate dementia
CSF138	VTVTPDGTLIIR	CNTN2	0.224342	VTVTPDGTLIIR	0.221726	0.226958	moderate dementia
CSF138	VFNTPEGVPSAPSSLK	NRCAM	1.30412	VFNTPEGVPSAPSSLK	1.30948	1.29876	moderate dementia
CSF138	ALGITEIFIK	SERPINI1	0.134365	ALGITEIFIK	0.13578	0.13295	moderate dementia
CSF138	SANSNPAMAPR	SST	0.090728	SANSNPAMAPR+SANSNPAM[+16]APR	0.0953258	0.0861303	moderate dementia
CSF138	VAFSATR	CBLN2	0.15628	VAFSATR	0.157824	0.154736	moderate dementia
CSF138	ELLALIQLER	ECM1	2.70653	ELLALIQLER	2.68187	2.73119	moderate dementia
CSF138	LTGISDPVTVK	OLFM1		LTGISDPVTVK			moderate dementia
CSF138	DLAEVPASIPVNTR	LRRC4B	0.204914	DLAEVPASIPVNTR	0.202512	0.207316	moderate dementia
CSF138	LLNLGLITESQAHTLEDEVAEVLQK	SCG3	40.3352	LLNLGLITESQAHTLEDEVAEVLQK		40.3352	moderate dementia
CSF138	LSELIQPLPLER	KLK6	7.31241	LSELIQPLPLER	7.3519	7.27292	moderate dementia
CSF138	ESTENVPR	NPY	0.238366	ESTENVPR	0.252347	0.224385	moderate dementia
CSF138	AIPVAQDLNAPSDWDSR	SPP1	9.15405	AIPVAQDLNAPSDWDSR	9.22964	9.07846	moderate dementia
CSF138	FGEGVSSPK	VGF	0.677915	FGEGVSSPK	0.685506	0.670324	moderate dementia
CSF138	TGFPSPAER	NCAN	0.287043	TGFPSPAER	0.301753	0.272332	moderate dementia
CSF138	ALEQDLPVNIK	CNDP1	0.637815	ALEQDLPVNIK	0.639702	0.635928	moderate dementia
CSF138	LLLHCEGR	CADM3	1.64382	LLLHCEGR	1.63757	1.65008	moderate dementia
CSF138	ITVNYPPYISK	OPCML	1.1215	ITVNYPPYISK	1.12604	1.11695	moderate dementia
CSF138	AIIDGVESVSR	PTPRZ1	0.415017	AIIDGVESVSR	0.413688	0.416347	moderate dementia
CSF138	VTATGFQQCSLIDGR	DNER	0.25492	VTATGFQQCSLIDGR	0.256464	0.253376	moderate dementia
CSF138	LLAPAALAFR	BAI2	0.101857	LLAPAALAFR	0.102243	0.101471	moderate dementia
CSF138	SDDGVAVICR	CADM2	0.277994	SDDGVAVICR	0.285027	0.27096	moderate dementia
CSF138	HDIDSPPASER	FRRS1L	0.0806276	HDIDSPPASER	0.0780543	0.0832008	moderate dementia
CSF138	LSNVQELFLR	SLITRK1	0.0540805	LSNVQELFLR	0.0526652	0.0554958	moderate dementia
CSF138	FSDEGGFTCFFR	MOG	0.565937	FSDEGGFTCFFR	0.572456	0.559418	moderate dementia
CSF138	VAQLPLSLK	NPTXR	0.0347814	VAQLPLSLK	0.036454	0.0331088	moderate dementia
CSF140	ALGITEIFIK	SERPINI1	0.0937071	ALGITEIFIK	0.094547	0.0928672	severe dementia
CSF140	FQLTFPLR	NPTX1	0.131742	FQLTFPLR	0.130182	0.133302	severe dementia
CSF140	ALEYIENLR	SCG2	1.03906	ALEYIENLR	1.0537	1.02442	severe dementia
CSF140	LTGISDPVTVK	OLFM1	0.0197673	LTGISDPVTVK	0.0188974	0.0206372	severe dementia
CSF140	DLAEVPASIPVNTR	LRRC4B	0.119954	DLAEVPASIPVNTR	0.123343	0.116564	severe dementia
CSF140	ETGTPIWTSR	SEZ6L	0.197433	ETGTPIWTSR	0.194973	0.199893	severe dementia
CSF140	ELLALIQLER	ECM1	2.11546	ELLALIQLER	2.1642	2.06672	severe dementia
CSF140	LFLQNNLIR	RTN4RL2	0.957228	LFLQNNLIR	0.920753	0.993703	severe dementia
CSF140	LLNLGLITESQAHTLEDEVAEVLQK	SCG3	23.5038	LLNLGLITESQAHTLEDEVAEVLQK	23.9007	23.1068	severe dementia
CSF140	AIIDGVESVSR	PTPRZ1	0.334754	AIIDGVESVSR	0.335594	0.333914	severe dementia
CSF140	HDIDSPPASER	FRRS1L	0.0617915	HDIDSPPASER	0.0679107	0.0556723	severe dementia
CSF140	LSELIQPLPLER	KLK6	5.7827	LSELIQPLPLER	5.8227	5.74271	severe dementia
CSF140	FNVYCFR	BCAN	2.1567	FNVYCFR	2.1537	2.1597	severe dementia
CSF140	LSNVQELFLR	SLITRK1	0.0230968	LSNVQELFLR	0.0248366	0.0213571	severe dementia
CSF140	LLLHCEGR	CADM3	1.05361	LLLHCEGR	1.04236	1.06485	severe dementia
CSF140	ALEQDLPVNIK	CNDP1	0.381428	ALEQDLPVNIK	0.380108	0.382747	severe dementia
CSF140	TGFPSPAER	NCAN	0.166267	TGFPSPAER	0.154539	0.177996	severe dementia
CSF140	LLAPAALAFR	BAI2	0.0446039	LLAPAALAFR	0.0442739	0.0449338	severe dementia
CSF140	VAFSATR	CBLN2	0.0761895	VAFSATR	0.0779893	0.0743898	severe dementia
CSF140	DELAPAGTGVSR	APLP1	0.878159	DELAPAGTGVSR	0.879719	0.876599	severe dementia
CSF140	VAQLPLSLK	NPTXR	0.0114584	VAQLPLSLK	0.0106185	0.0122983	severe dementia
CSF140	FGEGVSSPK	VGF	0.151719	FGEGVSSPK	0.150579	0.152859	severe dementia
CSF140	VFNTPEGVPSAPSSLK	NRCAM	0.665408	VFNTPEGVPSAPSSLK	0.663909	0.666908	severe dementia
CSF140	SANSNPAMAPR	SST	0.0528847	SANSNPAMAPR+SANSNPAM[+16]APR	0.0572679	0.0485016	severe dementia
CSF140	ESTENVPR	NPY	0.141761	ESTENVPR	0.14278	0.140741	severe dementia
CSF140	AIPVAQDLNAPSDWDSR	SPP1	7.41098	AIPVAQDLNAPSDWDSR	7.34649	7.47547	severe dementia
CSF140	SDDGVAVICR	CADM2	0.14428	SDDGVAVICR	0.14494	0.14362	severe dementia
CSF140	VTVTPDGTLIIR	CNTN2	0.161468	VTVTPDGTLIIR	0.165697	0.157238	severe dementia
CSF140	ITVNYPPYISK	OPCML	0.516529	ITVNYPPYISK	0.525768	0.50729	severe dementia
CSF140	FSDEGGFTCFFR	MOG	0.327795	FSDEGGFTCFFR	0.329475	0.326115	severe dementia
CSF140	VTATGFQQCSLIDGR	DNER	0.163538	VTATGFQQCSLIDGR	0.168697	0.158378	severe dementia
CSF147	ALEYIENLR	SCG2	2.24451	ALEYIENLR	2.29275	2.19626	MCI
CSF147	ELLALIQLER	ECM1	2.95003	ELLALIQLER	2.91212	2.98794	MCI
CSF147	ALGITEIFIK	SERPINI1	0.135509	ALGITEIFIK	0.133716	0.137301	MCI
CSF147	FQLTFPLR	NPTX1	0.209535	FQLTFPLR	0.210638	0.208432	MCI
CSF147	LSNVQELFLR	SLITRK1	0.041907	LSNVQELFLR	0.0515566	0.0322574	MCI
CSF147	HDIDSPPASER	FRRS1L	0.178656	HDIDSPPASER	0.161011	0.196301	MCI
CSF147	LLNLGLITESQAHTLEDEVAEVLQK	SCG3	78.8835	LLNLGLITESQAHTLEDEVAEVLQK	79.5268	78.2402	MCI
CSF147	LTGISDPVTVK	OLFM1	0.0245377	LTGISDPVTVK	0.0249512	0.0241241	MCI
CSF147	TGFPSPAER	NCAN	0.314854	TGFPSPAER	0.313889	0.315819	MCI
CSF147	SANSNPAMAPR	SST	0.131478	SANSNPAMAPR+SANSNPAM[+16]APR	0.142358	0.120598	MCI
CSF147	LFLQNNLIR	RTN4RL2	2.05289	LFLQNNLIR	1.94537	2.16042	MCI
CSF147	VAQLPLSLK	NPTXR	0.0379093	VAQLPLSLK	0.03722	0.0385986	MCI
CSF147	AIIDGVESVSR	PTPRZ1	0.556784	AIIDGVESVSR	0.556371	0.557198	MCI
CSF147	VTATGFQQCSLIDGR	DNER	0.215325	VTATGFQQCSLIDGR	0.219736	0.210914	MCI
CSF147	DELAPAGTGVSR	APLP1	1.13838	DELAPAGTGVSR	1.1359	1.14086	MCI
CSF147	FNVYCFR	BCAN	3.12814	FNVYCFR	3.12648	3.12979	MCI
CSF147	VFNTPEGVPSAPSSLK	NRCAM	1.25905	VFNTPEGVPSAPSSLK	1.26249	1.2556	MCI
CSF147	VAFSATR	CBLN2	0.176451	VAFSATR	0.173694	0.179208	MCI
CSF147	DLAEVPASIPVNTR	LRRC4B	0.178243	DLAEVPASIPVNTR	0.183481	0.173004	MCI
CSF147	ETGTPIWTSR	SEZ6L	0.371511	ETGTPIWTSR	0.375509	0.367513	MCI
CSF147	LLAPAALAFR	BAI2	0.101873	LLAPAALAFR	0.100356	0.103389	MCI
CSF147	FGEGVSSPK	VGF	0.542448	FGEGVSSPK	0.53845	0.546445	MCI
CSF147	LLLHCEGR	CADM3	1.62091	LLLHCEGR	1.60827	1.63355	MCI
CSF147	ITVNYPPYISK	OPCML	1.17367	ITVNYPPYISK	1.14362	1.20372	MCI
CSF147	LSELIQPLPLER	KLK6	7.34981	LSELIQPLPLER	7.35211	7.34751	MCI
CSF147	AIPVAQDLNAPSDWDSR	SPP1	13.8467	AIPVAQDLNAPSDWDSR	13.4624	14.2309	MCI
CSF147	ESTENVPR	NPY	0.331534	ESTENVPR	0.328363	0.334705	MCI
CSF147	ALEQDLPVNIK	CNDP1	0.794028	ALEQDLPVNIK	0.792373	0.795682	MCI
CSF147	SDDGVAVICR	CADM2	0.295693	SDDGVAVICR	0.302999	0.288386	MCI
CSF147	VTVTPDGTLIIR	CNTN2	0.118139	VTVTPDGTLIIR	0.124343	0.111936	MCI
CSF147	FSDEGGFTCFFR	MOG	0.381299	FSDEGGFTCFFR	0.374957	0.38764	MCI
CSF155	FQLTFPLR	NPTX1	0.267445	FQLTFPLR	0.268912	0.265978	mild dementia
CSF155	ELLALIQLER	ECM1	5.22136	ELLALIQLER	5.2397	5.20303	mild dementia
CSF155	AIIDGVESVSR	PTPRZ1	0.949258	AIIDGVESVSR	0.956347	0.942168	mild dementia
CSF155	FNVYCFR	BCAN	5.70972	FNVYCFR	5.69995	5.7195	mild dementia
CSF155	ALEYIENLR	SCG2	1.93714	ALEYIENLR	1.95768	1.91661	mild dementia
CSF155	ETGTPIWTSR	SEZ6L	0.498342	ETGTPIWTSR	0.495531	0.501153	mild dementia
CSF155	ALGITEIFIK	SERPINI1	0.168925	ALGITEIFIK	0.170148	0.167703	mild dementia
CSF155	VAQLPLSLK	NPTXR	0.0349585	VAQLPLSLK	0.0361808	0.0337362	mild dementia
CSF155	VTATGFQQCSLIDGR	DNER	0.285291	VTATGFQQCSLIDGR	0.29238	0.278201	mild dementia
CSF155	LFLQNNLIR	RTN4RL2	2.71014	LFLQNNLIR	2.97269	2.44758	mild dementia
CSF155	DELAPAGTGVSR	APLP1	1.21621	DELAPAGTGVSR	1.22379	1.20863	mild dementia
CSF155	VFNTPEGVPSAPSSLK	NRCAM	1.49226	VFNTPEGVPSAPSSLK	1.4729	1.51161	mild dementia
CSF155	LSNVQELFLR	SLITRK1	0.0491375	LSNVQELFLR	0.048893	0.0493819	mild dementia
CSF155	ALEQDLPVNIK	CNDP1	1.45114	ALEQDLPVNIK	1.4619	1.44039	mild dementia
CSF155	LTGISDPVTVK	OLFM1	0.0354474	LTGISDPVTVK	0.035203	0.0356919	mild dementia
CSF155	TGFPSPAER	NCAN	0.375132	TGFPSPAER	0.365964	0.384299	mild dementia
CSF155	VTVTPDGTLIIR	CNTN2	0.226375	VTVTPDGTLIIR	0.225886	0.226864	mild dementia
CSF155	LLLHCEGR	CADM3	2.4202	LLLHCEGR	2.44669	2.39372	mild dementia
CSF155	LLNLGLITESQAHTLEDEVAEVLQK	SCG3	160.548	LLNLGLITESQAHTLEDEVAEVLQK	159.13	161.966	mild dementia
CSF155	AIPVAQDLNAPSDWDSR	SPP1	14.1902	AIPVAQDLNAPSDWDSR	14.2992	14.0812	mild dementia
CSF155	LLAPAALAFR	BAI2	0.107076	LLAPAALAFR	0.107809	0.106342	mild dementia
CSF155	SANSNPAMAPR	SST	0.083993	SANSNPAMAPR+SANSNPAM[+16]APR	0.0799829	0.088003	mild dementia
CSF155	HDIDSPPASER	FRRS1L	0.178459	HDIDSPPASER	0.173081	0.183838	mild dementia
CSF155	DLAEVPASIPVNTR	LRRC4B	0.292869	DLAEVPASIPVNTR	0.287735	0.298003	mild dementia
CSF155	LSELIQPLPLER	KLK6	10.6587	LSELIQPLPLER	10.7402	10.5772	mild dementia
CSF155	FSDEGGFTCFFR	MOG	0.772509	FSDEGGFTCFFR	0.790111	0.754908	mild dementia
CSF155	ITVNYPPYISK	OPCML	1.47315	ITVNYPPYISK	1.46092	1.48537	mild dementia
CSF155	SDDGVAVICR	CADM2	0.316827	SDDGVAVICR	0.321716	0.311937	mild dementia
CSF155	FGEGVSSPK	VGF	0.309493	FGEGVSSPK	0.307537	0.311448	mild dementia
CSF155	VAFSATR	CBLN2	0.160858	VAFSATR	0.157435	0.16428	mild dementia
CSF155	ESTENVPR	NPY	0.315115	ESTENVPR	0.314871	0.31536	mild dementia
CSF158	FQLTFPLR	NPTX1	0.249099	FQLTFPLR	0.24915	0.249049	moderate dementia
CSF158	LFLQNNLIR	RTN4RL2	1.65733	LFLQNNLIR	1.63903	1.67562	moderate dementia
CSF158	AIIDGVESVSR	PTPRZ1	0.3197	AIIDGVESVSR	0.32061	0.318791	moderate dementia
CSF158	ALEYIENLR	SCG2	1.39938	ALEYIENLR	1.38513	1.41363	moderate dementia
CSF158	ETGTPIWTSR	SEZ6L	0.247608	ETGTPIWTSR	0.246926	0.248291	moderate dementia
CSF158	ELLALIQLER	ECM1	1.89937	ELLALIQLER	1.90147	1.89726	moderate dementia
CSF158	LSELIQPLPLER	KLK6	4.07059	LSELIQPLPLER	4.06616	4.07501	moderate dementia
CSF158	VFNTPEGVPSAPSSLK	NRCAM	0.845029	VFNTPEGVPSAPSSLK	0.837659	0.852399	moderate dementia
CSF158	SANSNPAMAPR	SST	0.0810999	SANSNPAMAPR+SANSNPAM[+16]APR	0.0810624	0.0811375	moderate dementia
CSF158	DLAEVPASIPVNTR	LRRC4B	0.147115	DLAEVPASIPVNTR	0.146811	0.147418	moderate dementia
CSF158	TGFPSPAER	NCAN	0.200508	TGFPSPAER	0.197501	0.203515	moderate dementia
CSF158	ALGITEIFIK	SERPINI1	0.138827	ALGITEIFIK	0.138473	0.13918	moderate dementia
CSF158	LSNVQELFLR	SLITRK1	0.0294381	LSNVQELFLR	0.0280483	0.0308279	moderate dementia
CSF158	LLLHCEGR	CADM3	1.21522	LLLHCEGR	1.2049	1.22553	moderate dementia
CSF158	LLNLGLITESQAHTLEDEVAEVLQK	SCG3	63.8819	LLNLGLITESQAHTLEDEVAEVLQK	64.4774	63.2864	moderate dementia
CSF158	VAQLPLSLK	NPTXR	0.0217311	VAQLPLSLK	0.0227419	0.0207204	moderate dementia
CSF158	FSDEGGFTCFFR	MOG	0.278462	FSDEGGFTCFFR	0.284021	0.272902	moderate dementia
CSF158	HDIDSPPASER	FRRS1L	0.0469999	HDIDSPPASER	0.0452816	0.0487181	moderate dementia
CSF158	DELAPAGTGVSR	APLP1	0.888702	DELAPAGTGVSR	0.879757	0.897647	moderate dementia
CSF158	FGEGVSSPK	VGF	0.331172	FGEGVSSPK	0.331425	0.33092	moderate dementia
CSF158	LTGISDPVTVK	OLFM1	0.0195075	LTGISDPVTVK	0.0196591	0.0193559	moderate dementia
CSF158	FNVYCFR	BCAN	2.90025	FNVYCFR	2.8956	2.9049	moderate dementia
CSF158	ALEQDLPVNIK	CNDP1	0.319498	ALEQDLPVNIK	0.322834	0.316163	moderate dementia
CSF158	ITVNYPPYISK	OPCML	0.722282	ITVNYPPYISK	0.723899	0.720665	moderate dementia
CSF158	VTVTPDGTLIIR	CNTN2	0.102642	VTVTPDGTLIIR	0.103349	0.101934	moderate dementia
CSF158	SDDGVAVICR	CADM2	0.17299	SDDGVAVICR	0.169604	0.176376	moderate dementia
CSF158	VAFSATR	CBLN2	0.0915739	VAFSATR	0.0907653	0.0923825	moderate dementia
CSF158	AIPVAQDLNAPSDWDSR	SPP1	6.41279	AIPVAQDLNAPSDWDSR	6.42921	6.39636	moderate dementia
CSF158	ESTENVPR	NPY	0.234191	ESTENVPR	0.2351	0.233281	moderate dementia
CSF158	VTATGFQQCSLIDGR	DNER	0.159648	VTATGFQQCSLIDGR	0.156161	0.163135	moderate dementia
CSF158	LLAPAALAFR	BAI2	0.0573853	LLAPAALAFR	0.0569558	0.0578149	moderate dementia
CSF159	LSNVQELFLR	SLITRK1	0.0463606	LSNVQELFLR	0.0444369	0.0482842	mild dementia
CSF159	AIIDGVESVSR	PTPRZ1	0.595698	AIIDGVESVSR	0.597237	0.594159	mild dementia
CSF159	SANSNPAMAPR	SST	0.126245	SANSNPAMAPR+SANSNPAM[+16]APR	0.136258	0.116232	mild dementia
CSF159	FNVYCFR	BCAN	5.34615	FNVYCFR	5.32037	5.37193	mild dementia
CSF159	DELAPAGTGVSR	APLP1	1.02192	DELAPAGTGVSR	1.0425	1.00134	mild dementia
CSF159	HDIDSPPASER	FRRS1L	0.134273	HDIDSPPASER	0.134144	0.134401	mild dementia
CSF159	LLAPAALAFR	BAI2	0.0954784	LLAPAALAFR	0.0946448	0.096312	mild dementia
CSF159	VTVTPDGTLIIR	CNTN2	0.169732	VTVTPDGTLIIR	0.171015	0.16845	mild dementia
CSF159	ALEQDLPVNIK	CNDP1	0.554147	ALEQDLPVNIK	0.56197	0.546324	mild dementia
CSF159	FQLTFPLR	NPTX1	0.324652	FQLTFPLR	0.32446	0.324845	mild dementia
CSF159	LLNLGLITESQAHTLEDEVAEVLQK	SCG3	63.6918	LLNLGLITESQAHTLEDEVAEVLQK	63.9237	63.4599	mild dementia
CSF159	AIPVAQDLNAPSDWDSR	SPP1	12.0302	AIPVAQDLNAPSDWDSR	11.876	12.1843	mild dementia
CSF159	VTATGFQQCSLIDGR	DNER	0.274252	VTATGFQQCSLIDGR	0.266365	0.282139	mild dementia
CSF159	VAFSATR	CBLN2	0.137094	VAFSATR	0.1403	0.133888	mild dementia
CSF159	LFLQNNLIR	RTN4RL2	2.5322	LFLQNNLIR	2.59747	2.46692	mild dementia
CSF159	ESTENVPR	NPY	0.410384	ESTENVPR	0.405639	0.415129	mild dementia
CSF159	LSELIQPLPLER	KLK6	6.51645	LSELIQPLPLER	6.52286	6.51004	mild dementia
CSF159	ALEYIENLR	SCG2	2.59619	ALEYIENLR	2.56567	2.62671	mild dementia
CSF159	FSDEGGFTCFFR	MOG	0.481688	FSDEGGFTCFFR	0.487331	0.476045	mild dementia
CSF159	SDDGVAVICR	CADM2	0.299131	SDDGVAVICR	0.306762	0.291501	mild dementia
CSF159	DLAEVPASIPVNTR	LRRC4B	0.252033	DLAEVPASIPVNTR	0.248154	0.255913	mild dementia
CSF159	TGFPSPAER	NCAN	0.374443	TGFPSPAER	0.385184	0.363703	mild dementia
CSF159	ITVNYPPYISK	OPCML	1.16575	ITVNYPPYISK	1.16318	1.16831	mild dementia
CSF159	LLLHCEGR	CADM3	1.81066	LLLHCEGR	1.80505	1.81627	mild dementia
CSF159	VAQLPLSLK	NPTXR	0.0339208	VAQLPLSLK	0.0337284	0.0341132	mild dementia
CSF159	VFNTPEGVPSAPSSLK	NRCAM	1.43955	VFNTPEGVPSAPSSLK	1.4465	1.4326	mild dementia
CSF159	ELLALIQLER	ECM1	2.62742	ELLALIQLER	2.62101	2.63383	mild dementia
CSF159	ETGTPIWTSR	SEZ6L	0.448312	ETGTPIWTSR	0.44796	0.448665	mild dementia
CSF159	FGEGVSSPK	VGF	0.516763	FGEGVSSPK	0.533114	0.500412	mild dementia
CSF159	LTGISDPVTVK	OLFM1	0.0313238	LTGISDPVTVK	0.0311635	0.0314841	mild dementia
CSF159	ALGITEIFIK	SERPINI1	0.167744	ALGITEIFIK	0.168129	0.16736	mild dementia
CSF167	FQLTFPLR	NPTX1	0.228284	FQLTFPLR	0.226493	0.230075	moderate dementia
CSF167	DLAEVPASIPVNTR	LRRC4B	0.236659	DLAEVPASIPVNTR	0.237133	0.236185	moderate dementia
CSF167	ALEQDLPVNIK	CNDP1	0.629334	ALEQDLPVNIK	0.633337	0.625331	moderate dementia
CSF167	HDIDSPPASER	FRRS1L	0.0971286	HDIDSPPASER	0.105345	0.0889116	moderate dementia
CSF167	LFLQNNLIR	RTN4RL2	1.9411	LFLQNNLIR	2.04918	1.83301	moderate dementia
CSF167	LLAPAALAFR	BAI2	0.0704761	LLAPAALAFR	0.0696334	0.0713189	moderate dementia
CSF167	DELAPAGTGVSR	APLP1	0.756591	DELAPAGTGVSR	0.758488	0.754695	moderate dementia
CSF167	ALEYIENLR	SCG2	1.31239	ALEYIENLR	1.34126	1.28353	moderate dementia
CSF167	LLNLGLITESQAHTLEDEVAEVLQK	SCG3	81.4373	LLNLGLITESQAHTLEDEVAEVLQK	81.1512	81.7235	moderate dementia
CSF167	ESTENVPR	NPY	0.147694	ESTENVPR	0.141584	0.153804	moderate dementia
CSF167	VAQLPLSLK	NPTXR	0.0237027	VAQLPLSLK	0.0237027		moderate dementia
CSF167	VAFSATR	CBLN2	0.129154	VAFSATR	0.12515	0.133157	moderate dementia
CSF167	VFNTPEGVPSAPSSLK	NRCAM	1.06531	VFNTPEGVPSAPSSLK	1.04643	1.08418	moderate dementia
CSF167	SDDGVAVICR	CADM2	0.228178	SDDGVAVICR	0.225229	0.231128	moderate dementia
CSF167	SANSNPAMAPR	SST	0.065809	SANSNPAMAPR+SANSNPAM[+16]APR	0.0689692	0.0626488	moderate dementia
CSF167	LSNVQELFLR	SLITRK1	0.0329205	LSNVQELFLR	0.0349747	0.0308662	moderate dementia
CSF167	FSDEGGFTCFFR	MOG	0.548218	FSDEGGFTCFFR	0.544426	0.55201	moderate dementia
CSF167	AIIDGVESVSR	PTPRZ1	0.613322	AIIDGVESVSR	0.613532	0.613111	moderate dementia
CSF167	ALGITEIFIK	SERPINI1	0.117671	ALGITEIFIK	0.11904	0.116301	moderate dementia
CSF167	AIPVAQDLNAPSDWDSR	SPP1	10.3511	AIPVAQDLNAPSDWDSR	10.4854	10.2168	moderate dementia
CSF167	ITVNYPPYISK	OPCML	0.986877	ITVNYPPYISK	0.99109	0.982663	moderate dementia
CSF167	ELLALIQLER	ECM1	2.28907	ELLALIQLER	2.31585	2.26229	moderate dementia
CSF167	VTATGFQQCSLIDGR	DNER	0.21048	VTATGFQQCSLIDGR	0.215958	0.205002	moderate dementia
CSF167	LSELIQPLPLER	KLK6	6.69953	LSELIQPLPLER	6.70524	6.69383	moderate dementia
CSF167	FNVYCFR	BCAN	4.45106	FNVYCFR	4.43083	4.47128	moderate dementia
CSF167	LLLHCEGR	CADM3	1.62232	LLLHCEGR	1.61442	1.63022	moderate dementia
CSF167	ETGTPIWTSR	SEZ6L	0.327466	ETGTPIWTSR	0.331417	0.323516	moderate dementia
CSF167	LTGISDPVTVK	OLFM1	0.0261784	LTGISDPVTVK	0.0268631	0.0254936	moderate dementia
CSF167	VTVTPDGTLIIR	CNTN2	0.186514	VTVTPDGTLIIR	0.189411	0.183617	moderate dementia
CSF167	TGFPSPAER	NCAN	0.278217	TGFPSPAER	0.279692	0.276743	moderate dementia
CSF167	FGEGVSSPK	VGF	0.188463	FGEGVSSPK	0.190886	0.18604	moderate dementia
CSF168	DELAPAGTGVSR	APLP1	0.919266	DELAPAGTGVSR	0.911504	0.927028	moderate dementia
CSF168	FQLTFPLR	NPTX1	0.118572	FQLTFPLR	0.118282	0.118862	moderate dementia
CSF168	FSDEGGFTCFFR	MOG	0.280356	FSDEGGFTCFFR	0.277344	0.283368	moderate dementia
CSF168	ESTENVPR	NPY	0.170067	ESTENVPR	0.170646	0.169488	moderate dementia
CSF168	VAFSATR	CBLN2	0.0664976	VAFSATR	0.0651074	0.0678878	moderate dementia
CSF168	ALEYIENLR	SCG2	1.08899	ALEYIENLR	1.09547	1.0825	moderate dementia
CSF168	LLNLGLITESQAHTLEDEVAEVLQK	SCG3	33.3955	LLNLGLITESQAHTLEDEVAEVLQK	34.249	32.5421	moderate dementia
CSF168	LFLQNNLIR	RTN4RL2	0.986111	LFLQNNLIR	0.960624	1.0116	moderate dementia
CSF168	ALEQDLPVNIK	CNDP1	0.415436	ALEQDLPVNIK	0.408949	0.421924	moderate dementia
CSF168	VAQLPLSLK	NPTXR	0.0128883	VAQLPLSLK	0.0126276	0.0131489	moderate dementia
CSF168	VFNTPEGVPSAPSSLK	NRCAM	0.638862	VFNTPEGVPSAPSSLK	0.648274	0.629449	moderate dementia
CSF168	ETGTPIWTSR	SEZ6L	0.159003	ETGTPIWTSR	0.162016	0.155991	moderate dementia
CSF168	SDDGVAVICR	CADM2	0.131837	SDDGVAVICR	0.132068	0.131605	moderate dementia
CSF168	LSNVQELFLR	SLITRK1	0.0231699	LSNVQELFLR	0.0245022	0.0218376	moderate dementia
CSF168	ITVNYPPYISK	OPCML	0.481123	ITVNYPPYISK	0.484251	0.477995	moderate dementia
CSF168	AIIDGVESVSR	PTPRZ1	0.27132	AIIDGVESVSR	0.270856	0.271783	moderate dementia
CSF168	VTATGFQQCSLIDGR	DNER	0.159872	VTATGFQQCSLIDGR	0.153616	0.166128	moderate dementia
CSF168	AIPVAQDLNAPSDWDSR	SPP1	6.69441	AIPVAQDLNAPSDWDSR	6.67534	6.71348	moderate dementia
CSF168	FNVYCFR	BCAN	1.95311	FNVYCFR	1.94442	1.9618	moderate dementia
CSF168	ELLALIQLER	ECM1	2.16904	ELLALIQLER	2.14515	2.19293	moderate dementia
CSF168	LSELIQPLPLER	KLK6	5.73021	LSELIQPLPLER	5.69255	5.76786	moderate dementia
CSF168	DLAEVPASIPVNTR	LRRC4B	0.10745	DLAEVPASIPVNTR	0.109883	0.105018	moderate dementia
CSF168	LLAPAALAFR	BAI2	0.0417927	LLAPAALAFR	0.0411845	0.0424009	moderate dementia
CSF168	FGEGVSSPK	VGF	0.17557	FGEGVSSPK	0.174701	0.176439	moderate dementia
CSF168	ALGITEIFIK	SERPINI1	0.111621	ALGITEIFIK	0.1111	0.112142	moderate dementia
CSF168	LTGISDPVTVK	OLFM1	0.0182173	LTGISDPVTVK	0.0192889	0.0171457	moderate dementia
CSF168	TGFPSPAER	NCAN	0.157468	TGFPSPAER	0.156571	0.158366	moderate dementia
CSF168	VTVTPDGTLIIR	CNTN2	0.139222	VTVTPDGTLIIR	0.136934	0.14151	moderate dementia
CSF168	HDIDSPPASER	FRRS1L	0.0441387	HDIDSPPASER	0.0519006	0.0363767	moderate dementia
CSF168	LLLHCEGR	CADM3	0.934761	LLLHCEGR	0.928727	0.940794	moderate dementia
CSF168	SANSNPAMAPR	SST	0.0608385	SANSNPAMAPR+SANSNPAM[+16]APR	0.0633635	0.0583135	moderate dementia
CSF17	VAQLPLSLK	NPTXR	0.0114582	VAQLPLSLK	0.0129908	0.00992555	severe dementia
CSF17	VAFSATR	CBLN2	0.0633484	VAFSATR	0.0735659	0.0531309	severe dementia
CSF17	DELAPAGTGVSR	APLP1	0.792366	DELAPAGTGVSR	0.797693	0.787038	severe dementia
CSF17	FQLTFPLR	NPTX1	0.0913735	FQLTFPLR	0.0910815	0.0916654	severe dementia
CSF17	ALEYIENLR	SCG2	0.886293	ALEYIENLR	0.889797	0.88279	severe dementia
CSF17	LSNVQELFLR	SLITRK1	0.0219311	LSNVQELFLR	0.0229163	0.0209458	severe dementia
CSF17	ALEQDLPVNIK	CNDP1	0.370019	ALEQDLPVNIK	0.371332	0.368705	severe dementia
CSF17	ITVNYPPYISK	OPCML	0.441249	ITVNYPPYISK	0.439935	0.442563	severe dementia
CSF17	AIPVAQDLNAPSDWDSR	SPP1	4.58449	AIPVAQDLNAPSDWDSR	4.63983	4.52914	severe dementia
CSF17	LLAPAALAFR	BAI2	0.0392643	LLAPAALAFR	0.040651	0.0378777	severe dementia
CSF17	VTATGFQQCSLIDGR	DNER	0.112173	VTATGFQQCSLIDGR	0.111079	0.113268	severe dementia
CSF17	LLNLGLITESQAHTLEDEVAEVLQK	SCG3	24.6776	LLNLGLITESQAHTLEDEVAEVLQK	24.6776		severe dementia
CSF17	FNVYCFR	BCAN	1.69931	FNVYCFR	1.71566	1.68296	severe dementia
CSF17	VFNTPEGVPSAPSSLK	NRCAM	0.524862	VFNTPEGVPSAPSSLK	0.523038	0.526687	severe dementia
CSF17	LFLQNNLIR	RTN4RL2	0.951539	LFLQNNLIR	0.897095	1.00598	severe dementia
CSF17	LSELIQPLPLER	KLK6	3.60288	LSELIQPLPLER	3.5968	3.60896	severe dementia
CSF17	AIIDGVESVSR	PTPRZ1	0.247044	AIIDGVESVSR	0.254707	0.239381	severe dementia
CSF17	ELLALIQLER	ECM1	1.54174	ELLALIQLER	1.54174		severe dementia
CSF17	ETGTPIWTSR	SEZ6L	0.183842	ETGTPIWTSR	0.181579	0.186104	severe dementia
CSF17	SDDGVAVICR	CADM2	0.116041	SDDGVAVICR	0.119107	0.112976	severe dementia
CSF17	SANSNPAMAPR	SST	0.0554472	SANSNPAMAPR+SANSNPAM[+16]APR	0.0561267	0.0547678	severe dementia
CSF17	LLLHCEGR	CADM3	0.859363	LLLHCEGR	0.860579	0.858147	severe dementia
CSF17	FGEGVSSPK	VGF	0.167713	FGEGVSSPK	0.168296	0.167129	severe dementia
CSF17	ALGITEIFIK	SERPINI1	0.105897	ALGITEIFIK	0.106846	0.104948	severe dementia
CSF17	HDIDSPPASER	FRRS1L	0.0618887	HDIDSPPASER	0.0604291	0.0633484	severe dementia
CSF17	LTGISDPVTVK	OLFM1	0.0158006	LTGISDPVTVK	0.0172238	0.0143775	severe dementia
CSF17	VTVTPDGTLIIR	CNTN2	0.0731645	VTVTPDGTLIIR	0.0736388	0.0726901	severe dementia
CSF17	DLAEVPASIPVNTR	LRRC4B	0.083163	DLAEVPASIPVNTR	0.0831265	0.0831995	severe dementia
CSF17	FSDEGGFTCFFR	MOG	0.257918	FSDEGGFTCFFR	0.251642	0.264195	severe dementia
CSF17	ESTENVPR	NPY	0.175887	ESTENVPR	0.175595	0.176179	severe dementia
CSF17	TGFPSPAER	NCAN	0.138301	TGFPSPAER	0.140855	0.135747	severe dementia
CSF176	VAFSATR	CBLN2	0.172387	VAFSATR	0.170335	0.17444	MCI
CSF176	FQLTFPLR	NPTX1	0.316337	FQLTFPLR	0.314871	0.317803	MCI
CSF176	ALEYIENLR	SCG2	3.74767	ALEYIENLR	3.75588	3.73946	MCI
CSF176	LFLQNNLIR	RTN4RL2	2.54755	LFLQNNLIR	2.56441	2.5307	MCI
CSF176	LLAPAALAFR	BAI2	0.136217	LLAPAALAFR	0.138526	0.133908	MCI
CSF176	AIPVAQDLNAPSDWDSR	SPP1	11.5539	AIPVAQDLNAPSDWDSR	11.7069	11.4009	MCI
CSF176	LLLHCEGR	CADM3	2.2031	LLLHCEGR	2.20859	2.1976	MCI
CSF176	ITVNYPPYISK	OPCML	1.6585	ITVNYPPYISK	1.68312	1.63387	MCI
CSF176	FNVYCFR	BCAN	3.55373	FNVYCFR	3.51606	3.59141	MCI
CSF176	LSNVQELFLR	SLITRK1	0.0666975	LSNVQELFLR	0.0623732	0.0710219	MCI
CSF176	ESTENVPR	NPY	0.516869	ESTENVPR	0.511446	0.522293	MCI
CSF176	FGEGVSSPK	VGF	0.978402	FGEGVSSPK	0.976716	0.980087	MCI
CSF176	ETGTPIWTSR	SEZ6L	0.542046	ETGTPIWTSR	0.547506	0.536585	MCI
CSF176	ALEQDLPVNIK	CNDP1	0.665949	ALEQDLPVNIK	0.673132	0.658766	MCI
CSF176	AIIDGVESVSR	PTPRZ1	0.522073	AIIDGVESVSR	0.52713	0.517016	MCI
CSF176	FSDEGGFTCFFR	MOG	0.685445	FSDEGGFTCFFR	0.678996	0.691895	MCI
CSF176	SDDGVAVICR	CADM2	0.398206	SDDGVAVICR	0.397986	0.398426	MCI
CSF176	VTATGFQQCSLIDGR	DNER	0.268403	VTATGFQQCSLIDGR	0.268109	0.268696	MCI
CSF176	HDIDSPPASER	FRRS1L	0.152745	HDIDSPPASER	0.158901	0.146588	MCI
CSF176	DELAPAGTGVSR	APLP1	0.951649	DELAPAGTGVSR	0.943294	0.960005	MCI
CSF176	LLNLGLITESQAHTLEDEVAEVLQK	SCG3	112.493	LLNLGLITESQAHTLEDEVAEVLQK	113.288	111.698	MCI
CSF176	VTVTPDGTLIIR	CNTN2	0.165864	VTVTPDGTLIIR	0.168136	0.163592	MCI
CSF176	ELLALIQLER	ECM1	3.99605	ELLALIQLER	3.96765	4.02445	MCI
CSF176	DLAEVPASIPVNTR	LRRC4B	0.222337	DLAEVPASIPVNTR	0.226992	0.217683	MCI
CSF176	LSELIQPLPLER	KLK6	7.55111	LSELIQPLPLER	7.52668	7.57555	MCI
CSF176	SANSNPAMAPR	SST	0.178071	SANSNPAMAPR+SANSNPAM[+16]APR	0.183765	0.172376	MCI
CSF176	LTGISDPVTVK	OLFM1	0.0308934	LTGISDPVTVK	0.0321028	0.0296841	MCI
CSF176	VFNTPEGVPSAPSSLK	NRCAM	1.7273	VFNTPEGVPSAPSSLK	1.72485	1.72974	MCI
CSF176	ALGITEIFIK	SERPINI1	0.226478	ALGITEIFIK	0.228531	0.224426	MCI
CSF176	VAQLPLSLK	NPTXR	0.0368302	VAQLPLSLK	0.0365004	0.0371601	MCI
CSF176	TGFPSPAER	NCAN	0.401505	TGFPSPAER	0.402164	0.400845	MCI
CSF186	ETGTPIWTSR	SEZ6L	0.35502	ETGTPIWTSR	0.351715	0.358324	severe dementia
CSF186	FSDEGGFTCFFR	MOG	0.570137	FSDEGGFTCFFR	0.567225	0.57305	severe dementia
CSF186	ESTENVPR	NPY	0.254154	ESTENVPR	0.257626	0.250681	severe dementia
CSF186	FQLTFPLR	NPTX1	0.152559	FQLTFPLR	0.150319	0.1548	severe dementia
CSF186	VAFSATR	CBLN2	0.132845	VAFSATR	0.133965	0.131725	severe dementia
CSF186	LFLQNNLIR	RTN4RL2	2.13762	LFLQNNLIR	2.11208	2.16316	severe dementia
CSF186	DELAPAGTGVSR	APLP1	0.781839	DELAPAGTGVSR	0.792816	0.770861	severe dementia
CSF186	LSELIQPLPLER	KLK6	8.08348	LSELIQPLPLER	8.08628	8.08068	severe dementia
CSF186	TGFPSPAER	NCAN	0.300862	TGFPSPAER	0.310943	0.290781	severe dementia
CSF186	ELLALIQLER	ECM1	2.77041	ELLALIQLER	2.79188	2.74894	severe dementia
CSF186	VTATGFQQCSLIDGR	DNER	0.216182	VTATGFQQCSLIDGR	0.217302	0.215062	severe dementia
CSF186	LLLHCEGR	CADM3	1.2872	LLLHCEGR	1.2816	1.2928	severe dementia
CSF186	ITVNYPPYISK	OPCML	0.951648	ITVNYPPYISK	0.944031	0.959264	severe dementia
CSF186	LLNLGLITESQAHTLEDEVAEVLQK	SCG3	71.0301	LLNLGLITESQAHTLEDEVAEVLQK	71.0375	71.0226	severe dementia
CSF186	FNVYCFR	BCAN	3.08479	FNVYCFR	3.05074	3.11884	severe dementia
CSF186	SANSNPAMAPR	SST	0.0758178	SANSNPAMAPR+SANSNPAM[+16]APR	0.0709943	0.0806412	severe dementia
CSF186	HDIDSPPASER	FRRS1L	0.0911772	HDIDSPPASER	0.10081	0.0815442	severe dementia
CSF186	ALEYIENLR	SCG2	1.28096	ALEYIENLR	1.26304	1.29888	severe dementia
CSF186	VTVTPDGTLIIR	CNTN2	0.133685	VTVTPDGTLIIR	0.136878	0.130493	severe dementia
CSF186	LSNVQELFLR	SLITRK1	0.0378038	LSNVQELFLR	0.0304671	0.0451405	severe dementia
CSF186	VFNTPEGVPSAPSSLK	NRCAM	1.02304	VFNTPEGVPSAPSSLK	1.01183	1.03424	severe dementia
CSF186	DLAEVPASIPVNTR	LRRC4B	0.180842	DLAEVPASIPVNTR	0.18101	0.180674	severe dementia
CSF186	AIPVAQDLNAPSDWDSR	SPP1	11.477	AIPVAQDLNAPSDWDSR	11.3822	11.5717	severe dementia
CSF186	SDDGVAVICR	CADM2	0.231303	SDDGVAVICR	0.23836	0.224247	severe dementia
CSF186	LTGISDPVTVK	OLFM1	0.0234104	LTGISDPVTVK	0.0175858	0.0292349	severe dementia
CSF186	VAQLPLSLK	NPTXR		VAQLPLSLK			severe dementia
CSF186	LLAPAALAFR	BAI2	0.0733674	LLAPAALAFR	0.0725833	0.0741514	severe dementia
CSF186	AIIDGVESVSR	PTPRZ1	0.421386	AIIDGVESVSR	0.430571	0.412201	severe dementia
CSF186	ALEQDLPVNIK	CNDP1	1.01415	ALEQDLPVNIK	1.00945	1.01885	severe dementia
CSF186	ALGITEIFIK	SERPINI1	0.139678	ALGITEIFIK	0.139342	0.140014	severe dementia
CSF186	FGEGVSSPK	VGF	0.191315	FGEGVSSPK	0.196916	0.185715	severe dementia
CSF198	FSDEGGFTCFFR	MOG	0.450363	FSDEGGFTCFFR	0.448806	0.45192	mild dementia
CSF198	ELLALIQLER	ECM1	2.52965	ELLALIQLER	2.42873	2.63058	mild dementia
CSF198	VFNTPEGVPSAPSSLK	NRCAM	0.794436	VFNTPEGVPSAPSSLK	0.793715	0.795157	mild dementia
CSF198	DLAEVPASIPVNTR	LRRC4B	0.156321	DLAEVPASIPVNTR	0.156321	0.156321	mild dementia
CSF198	VTVTPDGTLIIR	CNTN2	0.169686	VTVTPDGTLIIR	0.166096	0.173277	mild dementia
CSF198	SDDGVAVICR	CADM2	0.158397	SDDGVAVICR	0.154504	0.16229	mild dementia
CSF198	LLLHCEGR	CADM3	1.11163	LLLHCEGR	1.11091	1.11236	mild dementia
CSF198	VAFSATR	CBLN2	0.0837402	VAFSATR	0.0795878	0.0878926	mild dementia
CSF198	DELAPAGTGVSR	APLP1	0.741724	DELAPAGTGVSR	0.750202	0.733246	mild dementia
CSF198	LLNLGLITESQAHTLEDEVAEVLQK	SCG3	36.1447	LLNLGLITESQAHTLEDEVAEVLQK	36.5498	35.7395	mild dementia
CSF198	SANSNPAMAPR	SST	0.0832872	SANSNPAMAPR+SANSNPAM[+16]APR	0.0797771	0.0867974	mild dementia
CSF198	ALEYIENLR	SCG2	1.20437	ALEYIENLR	1.20247	1.20627	mild dementia
CSF198	VTATGFQQCSLIDGR	DNER	0.189973	VTATGFQQCSLIDGR	0.187723	0.192222	mild dementia
CSF198	FQLTFPLR	NPTX1	0.15658	FQLTFPLR	0.157965	0.155196	mild dementia
CSF198	AIIDGVESVSR	PTPRZ1	0.414116	AIIDGVESVSR	0.413338	0.414895	mild dementia
CSF198	FGEGVSSPK	VGF	0.232708	FGEGVSSPK	0.233573	0.231843	mild dementia
CSF198	ITVNYPPYISK	OPCML	0.617325	ITVNYPPYISK	0.614902	0.619747	mild dementia
CSF198	ETGTPIWTSR	SEZ6L	0.223062	ETGTPIWTSR	0.222673	0.223451	mild dementia
CSF198	ALGITEIFIK	SERPINI1	0.112721	ALGITEIFIK	0.113326	0.112115	mild dementia
CSF198	LTGISDPVTVK	OLFM1	0.0237033	LTGISDPVTVK	0.0234438	0.0239629	mild dementia
CSF198	LLAPAALAFR	BAI2	0.0531162	LLAPAALAFR	0.0532892	0.0529432	mild dementia
CSF198	LFLQNNLIR	RTN4RL2	1.29261	LFLQNNLIR	1.23776	1.34746	mild dementia
CSF198	AIPVAQDLNAPSDWDSR	SPP1	6.97006	AIPVAQDLNAPSDWDSR	6.96898	6.97114	mild dementia
CSF198	HDIDSPPASER	FRRS1L	0.0654004	HDIDSPPASER	0.0667846	0.0640163	mild dementia
CSF198	TGFPSPAER	NCAN	0.176261	TGFPSPAER	0.175699	0.176823	mild dementia
CSF198	LSNVQELFLR	SLITRK1	0.0278125	LSNVQELFLR	0.0294129	0.0262121	mild dementia
CSF198	FNVYCFR	BCAN	3.22642	FNVYCFR	3.24718	3.20566	mild dementia
CSF198	ESTENVPR	NPY	0.203555	ESTENVPR	0.206063	0.201046	mild dementia
CSF198	ALEQDLPVNIK	CNDP1	0.75124	ALEQDLPVNIK	0.749856	0.752624	mild dementia
CSF198	LSELIQPLPLER	KLK6	5.91466	LSELIQPLPLER	5.93376	5.89555	mild dementia
CSF198	VAQLPLSLK	NPTXR	0.0164366	VAQLPLSLK	0.0147064	0.0181668	mild dementia
CSF209	VAFSATR	CBLN2	0.271106	VAFSATR	0.273051	0.269161	moderate dementia
CSF209	LFLQNNLIR	RTN4RL2	4.57779	LFLQNNLIR	4.59793	4.55765	moderate dementia
CSF209	VTVTPDGTLIIR	CNTN2	0.24776	VTVTPDGTLIIR	0.238891	0.256629	moderate dementia
CSF209	DLAEVPASIPVNTR	LRRC4B	0.375703	DLAEVPASIPVNTR	0.378965	0.372442	moderate dementia
CSF209	SDDGVAVICR	CADM2	0.473377	SDDGVAVICR	0.474807	0.471946	moderate dementia
CSF209	ITVNYPPYISK	OPCML	1.99181	ITVNYPPYISK	1.99513	1.98849	moderate dementia
CSF209	FSDEGGFTCFFR	MOG	0.787684	FSDEGGFTCFFR	0.785967	0.7894	moderate dementia
CSF209	ALEYIENLR	SCG2	4.41574	ALEYIENLR	4.37088	4.4606	moderate dementia
CSF209	VFNTPEGVPSAPSSLK	NRCAM	2.17529	VFNTPEGVPSAPSSLK	2.18245	2.16814	moderate dementia
CSF209	AIIDGVESVSR	PTPRZ1	0.606984	AIIDGVESVSR	0.597829	0.61614	moderate dementia
CSF209	SANSNPAMAPR	SST	0.369648	SANSNPAMAPR+SANSNPAM[+16]APR	0.36557	0.373725	moderate dementia
CSF209	FQLTFPLR	NPTX1	0.520583	FQLTFPLR	0.517608	0.523558	moderate dementia
CSF209	ETGTPIWTSR	SEZ6L	0.649441	ETGTPIWTSR	0.648469	0.650414	moderate dementia
CSF209	TGFPSPAER	NCAN	0.444424	TGFPSPAER	0.447228	0.44162	moderate dementia
CSF209	LLLHCEGR	CADM3	2.73986	LLLHCEGR	2.67787	2.80185	moderate dementia
CSF209	ELLALIQLER	ECM1	3.68136	ELLALIQLER	3.6425	3.72022	moderate dementia
CSF209	LLNLGLITESQAHTLEDEVAEVLQK	SCG3	112.219	LLNLGLITESQAHTLEDEVAEVLQK	111.813	112.625	moderate dementia
CSF209	ESTENVPR	NPY	0.586157	ESTENVPR	0.600805	0.571508	moderate dementia
CSF209	LTGISDPVTVK	OLFM1	0.0394242	LTGISDPVTVK	0.0423996	0.0364488	moderate dementia
CSF209	LSNVQELFLR	SLITRK1	0.0899777	LSNVQELFLR	0.0870881	0.0928672	moderate dementia
CSF209	ALEQDLPVNIK	CNDP1	0.857835	ALEQDLPVNIK	0.854402	0.861268	moderate dementia
CSF209	VTATGFQQCSLIDGR	DNER	0.357279	VTATGFQQCSLIDGR	0.359567	0.35499	moderate dementia
CSF209	DELAPAGTGVSR	APLP1	1.41407	DELAPAGTGVSR	1.41424	1.41389	moderate dementia
CSF209	LLAPAALAFR	BAI2	0.130117	LLAPAALAFR	0.13006	0.130174	moderate dementia
CSF209	ALGITEIFIK	SERPINI1	0.452091	ALGITEIFIK	0.45089	0.453293	moderate dementia
CSF209	LSELIQPLPLER	KLK6	8.75125	LSELIQPLPLER	8.70166	8.80084	moderate dementia
CSF209	FGEGVSSPK	VGF	1.00746	FGEGVSSPK	0.985434	1.02949	moderate dementia
CSF209	AIPVAQDLNAPSDWDSR	SPP1	15.5375	AIPVAQDLNAPSDWDSR	15.4822	15.5928	moderate dementia
CSF209	VAQLPLSLK	NPTXR	0.0642861	VAQLPLSLK	0.0597372	0.0688351	moderate dementia
CSF209	FNVYCFR	BCAN	6.74412	FNVYCFR	6.73885	6.74938	moderate dementia
CSF209	HDIDSPPASER	FRRS1L	0.158612	HDIDSPPASER	0.165708	0.151517	moderate dementia
CSF211	ITVNYPPYISK	OPCML	0.900492	ITVNYPPYISK	0.89456	0.906424	mild dementia
CSF211	LLLHCEGR	CADM3	1.21237	LLLHCEGR	1.20537	1.21938	mild dementia
CSF211	SDDGVAVICR	CADM2	0.234021	SDDGVAVICR	0.229177	0.238866	mild dementia
CSF211	LTGISDPVTVK	OLFM1	0.0245688	LTGISDPVTVK	0.0279797	0.0211578	mild dementia
CSF211	FSDEGGFTCFFR	MOG	0.547928	FSDEGGFTCFFR	0.541007	0.554849	mild dementia
CSF211	LFLQNNLIR	RTN4RL2	2.23798	LFLQNNLIR	2.29651	2.17945	mild dementia
CSF211	ALEYIENLR	SCG2	1.98883	ALEYIENLR	2.02284	1.95482	mild dementia
CSF211	VTVTPDGTLIIR	CNTN2	0.127985	VTVTPDGTLIIR	0.129023	0.126947	mild dementia
CSF211	ELLALIQLER	ECM1	2.59447	ELLALIQLER	2.61507	2.57387	mild dementia
CSF211	ETGTPIWTSR	SEZ6L	0.293045	ETGTPIWTSR	0.289981	0.29611	mild dementia
CSF211	TGFPSPAER	NCAN	0.271987	TGFPSPAER	0.272283	0.27169	mild dementia
CSF211	SANSNPAMAPR	SST	0.242375	SANSNPAMAPR+SANSNPAM[+16]APR	0.247366	0.237384	mild dementia
CSF211	LLNLGLITESQAHTLEDEVAEVLQK	SCG3	23.1088	LLNLGLITESQAHTLEDEVAEVLQK	22.7825	23.4351	mild dementia
CSF211	FQLTFPLR	NPTX1	0.162539	FQLTFPLR	0.155025	0.170053	mild dementia
CSF211	AIIDGVESVSR	PTPRZ1	0.39221	AIIDGVESVSR	0.395275	0.389145	mild dementia
CSF211	AIPVAQDLNAPSDWDSR	SPP1	11.1025	AIPVAQDLNAPSDWDSR	11.1449	11.0601	mild dementia
CSF211	DLAEVPASIPVNTR	LRRC4B	0.162984	DLAEVPASIPVNTR	0.164022	0.161946	mild dementia
CSF211	VAFSATR	CBLN2	0.100252	VAFSATR	0.115478	0.0850267	mild dementia
CSF211	ALGITEIFIK	SERPINI1	0.240448	ALGITEIFIK	0.239657	0.241239	mild dementia
CSF211	FGEGVSSPK	VGF	0.360276	FGEGVSSPK	0.368779	0.351773	mild dementia
CSF211	LLAPAALAFR	BAI2	0.0617432	LLAPAALAFR	0.0623859	0.0611006	mild dementia
CSF211	LSNVQELFLR	SLITRK1	0.0348511	LSNVQELFLR	0.0321322	0.0375699	mild dementia
CSF211	ESTENVPR	NPY	0.357112	ESTENVPR	0.355332	0.358892	mild dementia
CSF211	VTATGFQQCSLIDGR	DNER	0.158387	VTATGFQQCSLIDGR	0.165901	0.150873	mild dementia
CSF211	FNVYCFR	BCAN	2.85749	FNVYCFR	2.85215	2.86283	mild dementia
CSF211	LSELIQPLPLER	KLK6	7.63428	LSELIQPLPLER	7.64004	7.62851	mild dementia
CSF211	VFNTPEGVPSAPSSLK	NRCAM	0.97344	VFNTPEGVPSAPSSLK	0.987035	0.959846	mild dementia
CSF211	ALEQDLPVNIK	CNDP1	0.578182	ALEQDLPVNIK	0.565131	0.591232	mild dementia
CSF211	DELAPAGTGVSR	APLP1	1.56133	DELAPAGTGVSR	1.56548	1.55717	mild dementia
CSF211	HDIDSPPASER	FRRS1L	0.084038	HDIDSPPASER	0.0755353	0.0925407	mild dementia
CSF211	VAQLPLSLK	NPTXR	0.0298088	VAQLPLSLK	0.0324288	0.0271888	mild dementia
CSF213	ALGITEIFIK	SERPINI1	0.36168	ALGITEIFIK	0.357255	0.366106	severe dementia
CSF213	LLLHCEGR	CADM3	2.5397	LLLHCEGR	2.50798	2.57142	severe dementia
CSF213	FQLTFPLR	NPTX1	0.359202	FQLTFPLR	0.352829	0.365575	severe dementia
CSF213	DLAEVPASIPVNTR	LRRC4B	0.301135	DLAEVPASIPVNTR	0.290778	0.311491	severe dementia
CSF213	ETGTPIWTSR	SEZ6L	0.526676	ETGTPIWTSR	0.529686	0.523667	severe dementia
CSF213	FSDEGGFTCFFR	MOG	0.493571	FSDEGGFTCFFR	0.487552	0.49959	severe dementia
CSF213	LTGISDPVTVK	OLFM1	0.0343889	LTGISDPVTVK	0.0312465	0.0375312	severe dementia
CSF213	VTVTPDGTLIIR	CNTN2	0.152382	VTVTPDGTLIIR	0.148354	0.15641	severe dementia
CSF213	VAFSATR	CBLN2	0.237757	VAFSATR	0.243953	0.23156	severe dementia
CSF213	SDDGVAVICR	CADM2	0.366283	SDDGVAVICR	0.356546	0.37602	severe dementia
CSF213	LFLQNNLIR	RTN4RL2	2.88264	LFLQNNLIR	2.93841	2.82688	severe dementia
CSF213	LSELIQPLPLER	KLK6	6.81765	LSELIQPLPLER	6.8136	6.82171	severe dementia
CSF213	ALEQDLPVNIK	CNDP1	0.72283	ALEQDLPVNIK	0.721591	0.724069	severe dementia
CSF213	LSNVQELFLR	SLITRK1	0.0542609	LSNVQELFLR	0.0524021	0.0561198	severe dementia
CSF213	DELAPAGTGVSR	APLP1	1.38131	DELAPAGTGVSR	1.36865	1.39397	severe dementia
CSF213	ESTENVPR	NPY	0.470202	ESTENVPR	0.476398	0.464006	severe dementia
CSF213	ELLALIQLER	ECM1	3.13977	ELLALIQLER	3.15932	3.12022	severe dementia
CSF213	LLNLGLITESQAHTLEDEVAEVLQK	SCG3	73.7981	LLNLGLITESQAHTLEDEVAEVLQK	72.997	74.5992	severe dementia
CSF213	ALEYIENLR	SCG2	3.26929	ALEYIENLR	3.23229	3.30629	severe dementia
CSF213	VFNTPEGVPSAPSSLK	NRCAM	1.6785	VFNTPEGVPSAPSSLK	1.67445	1.68256	severe dementia
CSF213	VTATGFQQCSLIDGR	DNER	0.266348	VTATGFQQCSLIDGR	0.270508	0.262187	severe dementia
CSF213	AIIDGVESVSR	PTPRZ1	0.602978	AIIDGVESVSR	0.612361	0.593595	severe dementia
CSF213	TGFPSPAER	NCAN	0.460421	TGFPSPAER	0.45781	0.463032	severe dementia
CSF213	FNVYCFR	BCAN	5.68315	FNVYCFR	5.69943	5.66686	severe dementia
CSF213	SANSNPAMAPR	SST	0.271394	SANSNPAMAPR+SANSNPAM[+16]APR	0.266632	0.276155	severe dementia
CSF213	ITVNYPPYISK	OPCML	1.39308	ITVNYPPYISK	1.39113	1.39503	severe dementia
CSF213	AIPVAQDLNAPSDWDSR	SPP1	14.2671	AIPVAQDLNAPSDWDSR	14.3811	14.1531	severe dementia
CSF213	LLAPAALAFR	BAI2	0.0916594	LLAPAALAFR	0.0915266	0.0917921	severe dementia
CSF213	FGEGVSSPK	VGF	0.58315	FGEGVSSPK	0.569695	0.596605	severe dementia
CSF213	HDIDSPPASER	FRRS1L	0.102326	HDIDSPPASER	0.0948902	0.109761	severe dementia
CSF213	VAQLPLSLK	NPTXR	0.0371771	VAQLPLSLK	0.0348757	0.0394786	severe dementia
CSF214	LFLQNNLIR	RTN4RL2	2.07863	LFLQNNLIR	2.03097	2.12628	MCI
CSF214	VTVTPDGTLIIR	CNTN2	0.178528	VTVTPDGTLIIR	0.176918	0.180139	MCI
CSF214	FQLTFPLR	NPTX1	0.268393	FQLTFPLR	0.265376	0.27141	MCI
CSF214	FNVYCFR	BCAN	3.30785	FNVYCFR	3.23483	3.38086	MCI
CSF214	FSDEGGFTCFFR	MOG	0.420307	FSDEGGFTCFFR	0.425216	0.415398	MCI
CSF214	ALGITEIFIK	SERPINI1	0.254485	ALGITEIFIK	0.246253	0.262718	MCI
CSF214	SANSNPAMAPR	SST	0.14308	SANSNPAMAPR+SANSNPAM[+16]APR	0.146127	0.140033	MCI
CSF214	LSNVQELFLR	SLITRK1	0.0465815	LSNVQELFLR	0.0477575	0.0454054	MCI
CSF214	AIIDGVESVSR	PTPRZ1	0.309555	AIIDGVESVSR	0.306691	0.312418	MCI
CSF214	ALEQDLPVNIK	CNDP1	0.42225	ALEQDLPVNIK	0.410081	0.43442	MCI
CSF214	ETGTPIWTSR	SEZ6L	0.363141	ETGTPIWTSR	0.366311	0.359971	MCI
CSF214	ELLALIQLER	ECM1	1.82393	ELLALIQLER	1.8267	1.82116	MCI
CSF214	TGFPSPAER	NCAN	0.356545	TGFPSPAER	0.350716	0.362374	MCI
CSF214	DLAEVPASIPVNTR	LRRC4B	0.1874	DLAEVPASIPVNTR	0.185661	0.189138	MCI
CSF214	VAFSATR	CBLN2	0.18019	VAFSATR	0.18019	0.18019	MCI
CSF214	LLAPAALAFR	BAI2	0.0730936	LLAPAALAFR	0.0721476	0.0740395	MCI
CSF214	DELAPAGTGVSR	APLP1	1.09321	DELAPAGTGVSR	1.07828	1.10814	MCI
CSF214	ALEYIENLR	SCG2	1.69473	ALEYIENLR	1.70045	1.689	MCI
CSF214	FGEGVSSPK	VGF	0.398371	FGEGVSSPK	0.388196	0.408547	MCI
CSF214	LSELIQPLPLER	KLK6	5.39594	LSELIQPLPLER	5.37187	5.42002	MCI
CSF214	LLNLGLITESQAHTLEDEVAEVLQK	SCG3	49.2744	LLNLGLITESQAHTLEDEVAEVLQK	49.5625	48.9864	MCI
CSF214	ESTENVPR	NPY	0.331644	ESTENVPR	0.338291	0.324997	MCI
CSF214	VTATGFQQCSLIDGR	DNER	0.221812	VTATGFQQCSLIDGR	0.223755	0.219869	MCI
CSF214	HDIDSPPASER	FRRS1L	0.0841637	HDIDSPPASER	0.0834478	0.0848795	MCI
CSF214	ITVNYPPYISK	OPCML	0.96282	ITVNYPPYISK	0.991148	0.934493	MCI
CSF214	AIPVAQDLNAPSDWDSR	SPP1	8.87912	AIPVAQDLNAPSDWDSR	8.99416	8.76407	MCI
CSF214	VAQLPLSLK	NPTXR	0.0258474	VAQLPLSLK	0.0256173	0.0260774	MCI
CSF214	LLLHCEGR	CADM3	1.58915	LLLHCEGR	1.62473	1.55357	MCI
CSF214	VFNTPEGVPSAPSSLK	NRCAM	1.20587	VFNTPEGVPSAPSSLK	1.17902	1.23271	MCI
CSF214	SDDGVAVICR	CADM2	0.232959	SDDGVAVICR	0.238379	0.227539	MCI
CSF214	LTGISDPVTVK	OLFM1		LTGISDPVTVK			MCI
CSF217	LFLQNNLIR	RTN4RL2	0.521304	LFLQNNLIR	0.551969	0.490639	moderate dementia
CSF217	ELLALIQLER	ECM1	1.67552	ELLALIQLER	1.69831	1.65273	moderate dementia
CSF217	ITVNYPPYISK	OPCML	0.337314	ITVNYPPYISK	0.338143	0.336486	moderate dementia
CSF217	ALEYIENLR	SCG2	0.680762	ALEYIENLR	0.679933	0.681591	moderate dementia
CSF217	LSELIQPLPLER	KLK6	3.72227	LSELIQPLPLER	3.71778	3.72676	moderate dementia
CSF217	FGEGVSSPK	VGF	0.12382	FGEGVSSPK	0.121831	0.125809	moderate dementia
CSF217	VFNTPEGVPSAPSSLK	NRCAM	0.356031	VFNTPEGVPSAPSSLK	0.363974	0.348089	moderate dementia
CSF217	DELAPAGTGVSR	APLP1	0.738031	DELAPAGTGVSR	0.738114	0.737948	moderate dementia
CSF217	DLAEVPASIPVNTR	LRRC4B	0.0551969	DLAEVPASIPVNTR	0.0542853	0.0561086	moderate dementia
CSF217	SANSNPAMAPR	SST	0.0967717	SANSNPAMAPR+SANSNPAM[+16]APR	0.0854998	0.108044	moderate dementia
CSF217	ESTENVPR	NPY	0.317092	ESTENVPR	0.321733	0.312451	moderate dementia
CSF217	LSNVQELFLR	SLITRK1	0.0172801	LSNVQELFLR	0.0158297	0.0187305	moderate dementia
CSF217	LLNLGLITESQAHTLEDEVAEVLQK	SCG3	14.4995	LLNLGLITESQAHTLEDEVAEVLQK	14.7551	14.244	moderate dementia
CSF217	AIIDGVESVSR	PTPRZ1	0.206284	AIIDGVESVSR	0.208853	0.203715	moderate dementia
CSF217	ALEQDLPVNIK	CNDP1	0.296207	ALEQDLPVNIK	0.290737	0.301677	moderate dementia
CSF217	VAQLPLSLK	NPTXR	0.0076248	VAQLPLSLK	0.00779056	0.00745904	moderate dementia
CSF217	LTGISDPVTVK	OLFM1	0.011893	LTGISDPVTVK	0.0139235	0.00986251	moderate dementia
CSF217	ALGITEIFIK	SERPINI1	0.08984	ALGITEIFIK	0.0875194	0.0921606	moderate dementia
CSF217	HDIDSPPASER	FRRS1L	0.045583	HDIDSPPASER	0.0530421	0.038124	moderate dementia
CSF217	VTVTPDGTLIIR	CNTN2	0.0623659	VTVTPDGTLIIR	0.0642306	0.0605011	moderate dementia
CSF217	AIPVAQDLNAPSDWDSR	SPP1	4.87117	AIPVAQDLNAPSDWDSR	4.89327	4.84907	moderate dementia
CSF217	VAFSATR	CBLN2	0.0586778	VAFSATR	0.0619929	0.0553627	moderate dementia
CSF217	FQLTFPLR	NPTX1	0.0426823	FQLTFPLR	0.0425994	0.0427652	moderate dementia
CSF217	LLLHCEGR	CADM3	0.546651	LLLHCEGR	0.541471	0.551831	moderate dementia
CSF217	ETGTPIWTSR	SEZ6L	0.109275	ETGTPIWTSR	0.108156	0.110394	moderate dementia
CSF217	LLAPAALAFR	BAI2	0.0227915	LLAPAALAFR	0.0232059	0.0223771	moderate dementia
CSF217	TGFPSPAER	NCAN	0.0937353	TGFPSPAER	0.0880167	0.0994539	moderate dementia
CSF217	FNVYCFR	BCAN	0.774912	FNVYCFR	0.778724	0.771099	moderate dementia
CSF217	SDDGVAVICR	CADM2	0.093238	SDDGVAVICR	0.0941497	0.0923264	moderate dementia
CSF217	VTATGFQQCSLIDGR	DNER	0.103929	VTATGFQQCSLIDGR	0.110394	0.0974648	moderate dementia
CSF217	FSDEGGFTCFFR	MOG	0.278305	FSDEGGFTCFFR	0.278471	0.278139	moderate dementia
CSF220	ALEYIENLR	SCG2	1.30924	ALEYIENLR	1.30328	1.31519	moderate dementia
CSF220	VFNTPEGVPSAPSSLK	NRCAM	0.733574	VFNTPEGVPSAPSSLK	0.728257	0.738891	moderate dementia
CSF220	FQLTFPLR	NPTX1	0.154558	FQLTFPLR	0.155602	0.153514	moderate dementia
CSF220	LFLQNNLIR	RTN4RL2	1.93876	LFLQNNLIR	1.9523	1.92523	moderate dementia
CSF220	ESTENVPR	NPY	0.259504	ESTENVPR	0.25962	0.259388	moderate dementia
CSF220	LSNVQELFLR	SLITRK1	0.028402	LSNVQELFLR	0.0288854	0.0279187	moderate dementia
CSF220	VAQLPLSLK	NPTXR	0.0200883	VAQLPLSLK	0.0193729	0.0208037	moderate dementia
CSF220	LSELIQPLPLER	KLK6	4.91847	LSELIQPLPLER	4.89833	4.93861	moderate dementia
CSF220	FGEGVSSPK	VGF	0.232282	FGEGVSSPK	0.235027	0.229536	moderate dementia
CSF220	DELAPAGTGVSR	APLP1	1.17556	DELAPAGTGVSR	1.17351	1.17761	moderate dementia
CSF220	ETGTPIWTSR	SEZ6L	0.18992	ETGTPIWTSR	0.189901	0.18994	moderate dementia
CSF220	LLNLGLITESQAHTLEDEVAEVLQK	SCG3	14.6012	LLNLGLITESQAHTLEDEVAEVLQK		14.6012	moderate dementia
CSF220	ALGITEIFIK	SERPINI1	0.260046	ALGITEIFIK	0.261554	0.258538	moderate dementia
CSF220	FNVYCFR	BCAN	2.2785	FNVYCFR	2.27788	2.27912	moderate dementia
CSF220	ITVNYPPYISK	OPCML	0.570902	ITVNYPPYISK	0.57183	0.569974	moderate dementia
CSF220	VAFSATR	CBLN2	0.0862308	VAFSATR	0.0824412	0.0900203	moderate dementia
CSF220	LLLHCEGR	CADM3	0.689749	LLLHCEGR	0.698289	0.68121	moderate dementia
CSF220	VTVTPDGTLIIR	CNTN2	0.148796	VTVTPDGTLIIR	0.14636	0.151233	moderate dementia
CSF220	SANSNPAMAPR	SST	0.159644	SANSNPAMAPR+SANSNPAM[+16]APR	0.157944	0.161345	moderate dementia
CSF220	LLAPAALAFR	BAI2	0.042516	LLAPAALAFR	0.0424193	0.0426127	moderate dementia
CSF220	ALEQDLPVNIK	CNDP1	0.332085	ALEQDLPVNIK	0.328528	0.335643	moderate dementia
CSF220	AIIDGVESVSR	PTPRZ1	0.228376	AIIDGVESVSR	0.228608	0.228144	moderate dementia
CSF220	TGFPSPAER	NCAN	0.197441	TGFPSPAER	0.199413	0.195469	moderate dementia
CSF220	SDDGVAVICR	CADM2	0.163336	SDDGVAVICR	0.161402	0.165269	moderate dementia
CSF220	ELLALIQLER	ECM1	1.33422	ELLALIQLER	1.3737	1.29475	moderate dementia
CSF220	LTGISDPVTVK	OLFM1	0.0133406	LTGISDPVTVK	0.0141527	0.0125286	moderate dementia
CSF220	AIPVAQDLNAPSDWDSR	SPP1	7.82489	AIPVAQDLNAPSDWDSR	7.81684	7.83295	moderate dementia
CSF220	FSDEGGFTCFFR	MOG	0.355364	FSDEGGFTCFFR	0.350801	0.359926	moderate dementia
CSF220	VTATGFQQCSLIDGR	DNER	0.138859	VTATGFQQCSLIDGR	0.137815	0.139903	moderate dementia
CSF220	DLAEVPASIPVNTR	LRRC4B	0.147849	DLAEVPASIPVNTR	0.146515	0.149183	moderate dementia
CSF220	HDIDSPPASER	FRRS1L	0.0375084	HDIDSPPASER	0.0391325	0.0358844	moderate dementia
CSF221	LFLQNNLIR	RTN4RL2	3.87066	LFLQNNLIR	3.8644	3.87693	MCI
CSF221	ALEYIENLR	SCG2	3.11578	ALEYIENLR	3.11157	3.11999	MCI
CSF221	LSELIQPLPLER	KLK6	8.06636	LSELIQPLPLER	8.09539	8.03733	MCI
CSF221	DELAPAGTGVSR	APLP1	1.03058	DELAPAGTGVSR	1.03323	1.02794	MCI
CSF221	LSNVQELFLR	SLITRK1	0.0651843	LSNVQELFLR	0.0670745	0.0632942	MCI
CSF221	VTVTPDGTLIIR	CNTN2	0.203438	VTVTPDGTLIIR	0.209756	0.197119	MCI
CSF221	SANSNPAMAPR	SST	0.420238	SANSNPAMAPR+SANSNPAM[+16]APR	0.415553	0.424923	MCI
CSF221	VFNTPEGVPSAPSSLK	NRCAM	1.85418	VFNTPEGVPSAPSSLK	1.87308	1.83528	MCI
CSF221	ITVNYPPYISK	OPCML	1.79146	ITVNYPPYISK	1.80486	1.77807	MCI
CSF221	VAQLPLSLK	NPTXR	0.0591898	VAQLPLSLK	0.0623221	0.0560574	MCI
CSF221	FGEGVSSPK	VGF	0.998773	FGEGVSSPK	0.997477	1.00007	MCI
CSF221	ALEQDLPVNIK	CNDP1	0.967666	ALEQDLPVNIK	0.961077	0.974255	MCI
CSF221	FQLTFPLR	NPTX1	0.366912	FQLTFPLR	0.366804	0.36702	MCI
CSF221	DLAEVPASIPVNTR	LRRC4B	0.282042	DLAEVPASIPVNTR	0.280449	0.283636	MCI
CSF221	VTATGFQQCSLIDGR	DNER	0.31026	VTATGFQQCSLIDGR	0.305454	0.315067	MCI
CSF221	ALGITEIFIK	SERPINI1	0.283042	ALGITEIFIK	0.285796	0.280287	MCI
CSF221	LLLHCEGR	CADM3	2.23019	LLLHCEGR	2.23312	2.22727	MCI
CSF221	LLNLGLITESQAHTLEDEVAEVLQK	SCG3	39.1556	LLNLGLITESQAHTLEDEVAEVLQK	38.4733	39.8379	MCI
CSF221	AIIDGVESVSR	PTPRZ1	0.459153	AIIDGVESVSR	0.455804	0.462501	MCI
CSF221	ESTENVPR	NPY	0.702068	ESTENVPR	0.708765	0.695372	MCI
CSF221	FNVYCFR	BCAN	4.699	FNVYCFR	4.68874	4.70926	MCI
CSF221	VAFSATR	CBLN2	0.184482	VAFSATR	0.184914	0.18405	MCI
CSF221	ETGTPIWTSR	SEZ6L	0.593761	ETGTPIWTSR	0.59287	0.594652	MCI
CSF221	AIPVAQDLNAPSDWDSR	SPP1	10.7997	AIPVAQDLNAPSDWDSR	10.7691	10.8303	MCI
CSF221	TGFPSPAER	NCAN	0.444598	TGFPSPAER	0.42945	0.459747	MCI
CSF221	LLAPAALAFR	BAI2	0.114653	LLAPAALAFR	0.115301	0.114005	MCI
CSF221	ELLALIQLER	ECM1	3.41133	ELLALIQLER	3.40188	3.42078	MCI
CSF221	SDDGVAVICR	CADM2	0.404283	SDDGVAVICR	0.392726	0.41584	MCI
CSF221	FSDEGGFTCFFR	MOG	0.49296	FSDEGGFTCFFR	0.501169	0.484751	MCI
CSF221	LTGISDPVTVK	OLFM1	0.0281097	LTGISDPVTVK	0.0281367	0.0280827	MCI
CSF221	HDIDSPPASER	FRRS1L	0.124752	HDIDSPPASER	0.124212	0.125292	MCI
CSF225	ALEYIENLR	SCG2	2.99037	ALEYIENLR	3.02656	2.95418	severe dementia
CSF225	FQLTFPLR	NPTX1	0.354484	FQLTFPLR	0.351723	0.357246	severe dementia
CSF225	ALGITEIFIK	SERPINI1	0.323963	ALGITEIFIK	0.325126	0.3228	severe dementia
CSF225	LSNVQELFLR	SLITRK1	0.0549022	LSNVQELFLR	0.0513777	0.0584267	severe dementia
CSF225	ALEQDLPVNIK	CNDP1	0.849948	ALEQDLPVNIK	0.861576	0.838321	severe dementia
CSF225	VTATGFQQCSLIDGR	DNER	0.326143	VTATGFQQCSLIDGR	0.332538	0.319748	severe dementia
CSF225	ESTENVPR	NPY	0.512832	ESTENVPR	0.513777	0.511887	severe dementia
CSF225	LFLQNNLIR	RTN4RL2	2.76916	LFLQNNLIR	2.78094	2.75739	severe dementia
CSF225	LLNLGLITESQAHTLEDEVAEVLQK	SCG3	64.2039	LLNLGLITESQAHTLEDEVAEVLQK	64.2039		severe dementia
CSF225	LSELIQPLPLER	KLK6	7.69515	LSELIQPLPLER	7.73148	7.65881	severe dementia
CSF225	FNVYCFR	BCAN	5.0712	FNVYCFR	5.03196	5.11045	severe dementia
CSF225	LLAPAALAFR	BAI2	0.0941076	LLAPAALAFR	0.0943983	0.093817	severe dementia
CSF225	VFNTPEGVPSAPSSLK	NRCAM	1.82099	VFNTPEGVPSAPSSLK	1.79677	1.84521	severe dementia
CSF225	ELLALIQLER	ECM1	3.4709	ELLALIQLER	3.47726	3.46454	severe dementia
CSF225	TGFPSPAER	NCAN	0.52842	TGFPSPAER	0.509707	0.547132	severe dementia
CSF225	FGEGVSSPK	VGF	0.505056	FGEGVSSPK	0.496917	0.513196	severe dementia
CSF225	ETGTPIWTSR	SEZ6L	0.416036	ETGTPIWTSR	0.417126	0.414946	severe dementia
CSF225	LTGISDPVTVK	OLFM1	0.0334282	LTGISDPVTVK	0.0353176	0.0315388	severe dementia
CSF225	LLLHCEGR	CADM3	2.69242	LLLHCEGR	2.63368	2.75117	severe dementia
CSF225	VAQLPLSLK	NPTXR	0.036226	VAQLPLSLK	0.0346636	0.0377884	severe dementia
CSF225	VAFSATR	CBLN2	0.188797	VAFSATR	0.182256	0.195337	severe dementia
CSF225	AIPVAQDLNAPSDWDSR	SPP1	21.0486	AIPVAQDLNAPSDWDSR	20.978	21.1191	severe dementia
CSF225	AIIDGVESVSR	PTPRZ1	0.725537	AIIDGVESVSR	0.72263	0.728444	severe dementia
CSF225	DLAEVPASIPVNTR	LRRC4B	0.266481	DLAEVPASIPVNTR	0.2659	0.267062	severe dementia
CSF225	SANSNPAMAPR	SST	0.28444	SANSNPAMAPR+SANSNPAM[+16]APR	0.290494	0.278385	severe dementia
CSF225	SDDGVAVICR	CADM2	0.399322	SDDGVAVICR	0.394307	0.404336	severe dementia
CSF225	FSDEGGFTCFFR	MOG	0.512323	FSDEGGFTCFFR	0.514213	0.510434	severe dementia
CSF225	DELAPAGTGVSR	APLP1	1.46844	DELAPAGTGVSR	1.45631	1.48058	severe dementia
CSF225	VTVTPDGTLIIR	CNTN2	0.170629	VTVTPDGTLIIR	0.170847	0.170411	severe dementia
CSF225	HDIDSPPASER	FRRS1L	0.161182	HDIDSPPASER	0.164234	0.15813	severe dementia
CSF225	ITVNYPPYISK	OPCML	1.37375	ITVNYPPYISK	1.38567	1.36184	severe dementia
CSF229	LSELIQPLPLER	KLK6	7.4739	LSELIQPLPLER	7.41494	7.53285	moderate dementia
CSF229	FQLTFPLR	NPTX1	0.224639	FQLTFPLR	0.224184	0.225093	moderate dementia
CSF229	LFLQNNLIR	RTN4RL2	2.41112	LFLQNNLIR	2.37295	2.44928	moderate dementia
CSF229	ETGTPIWTSR	SEZ6L	0.381581	ETGTPIWTSR	0.380802	0.38236	moderate dementia
CSF229	LLNLGLITESQAHTLEDEVAEVLQK	SCG3	77.7106	LLNLGLITESQAHTLEDEVAEVLQK	77.8653	77.5559	moderate dementia
CSF229	AIIDGVESVSR	PTPRZ1	0.508147	AIIDGVESVSR	0.508601	0.507693	moderate dementia
CSF229	ALEYIENLR	SCG2	2.02779	ALEYIENLR	1.99936	2.05621	moderate dementia
CSF229	HDIDSPPASER	FRRS1L	0.101123	HDIDSPPASER	0.107484	0.0947624	moderate dementia
CSF229	ELLALIQLER	ECM1	2.44424	ELLALIQLER	2.44803	2.44046	moderate dementia
CSF229	TGFPSPAER	NCAN	0.303629	TGFPSPAER	0.295126	0.312132	moderate dementia
CSF229	LSNVQELFLR	SLITRK1	0.045791	LSNVQELFLR	0.0476408	0.0439412	moderate dementia
CSF229	FSDEGGFTCFFR	MOG	0.529241	FSDEGGFTCFFR	0.521583	0.5369	moderate dementia
CSF229	VTVTPDGTLIIR	CNTN2	0.237133	VTVTPDGTLIIR	0.239437	0.234829	moderate dementia
CSF229	ESTENVPR	NPY	0.276239	ESTENVPR	0.281431	0.271046	moderate dementia
CSF229	VTATGFQQCSLIDGR	DNER	0.276888	VTATGFQQCSLIDGR	0.274811	0.278965	moderate dementia
CSF229	LLLHCEGR	CADM3	1.4931	LLLHCEGR	1.49283	1.49337	moderate dementia
CSF229	VAFSATR	CBLN2	0.136432	VAFSATR	0.139158	0.133706	moderate dementia
CSF229	DELAPAGTGVSR	APLP1	1.20835	DELAPAGTGVSR	1.20491	1.21179	moderate dementia
CSF229	VAQLPLSLK	NPTXR	0.0308951	VAQLPLSLK	0.0329721	0.0288182	moderate dementia
CSF229	ALGITEIFIK	SERPINI1	0.297917	ALGITEIFIK	0.30324	0.292595	moderate dementia
CSF229	FNVYCFR	BCAN	3.7217	FNVYCFR	3.74532	3.69807	moderate dementia
CSF229	SANSNPAMAPR	SST	0.172661	SANSNPAMAPR+SANSNPAM[+16]APR	0.166803	0.178519	moderate dementia
CSF229	FGEGVSSPK	VGF	0.324853	FGEGVSSPK	0.318817	0.33089	moderate dementia
CSF229	ITVNYPPYISK	OPCML	1.00967	ITVNYPPYISK	1.00915	1.01019	moderate dementia
CSF229	DLAEVPASIPVNTR	LRRC4B	0.207731	DLAEVPASIPVNTR	0.209646	0.205816	moderate dementia
CSF229	SDDGVAVICR	CADM2	0.298177	SDDGVAVICR	0.299086	0.297268	moderate dementia
CSF229	LLAPAALAFR	BAI2	0.0753231	LLAPAALAFR	0.0756801	0.0749661	moderate dementia
CSF229	LTGISDPVTVK	OLFM1	0.0238529	LTGISDPVTVK	0.0259623	0.0217434	moderate dementia
CSF229	AIPVAQDLNAPSDWDSR	SPP1	13.2337	AIPVAQDLNAPSDWDSR	13.3057	13.1618	moderate dementia
CSF229	ALEQDLPVNIK	CNDP1	0.750181	ALEQDLPVNIK	0.759657	0.740704	moderate dementia
CSF229	VFNTPEGVPSAPSSLK	NRCAM	1.27891	VFNTPEGVPSAPSSLK	1.30244	1.25539	moderate dementia
CSF249	LLAPAALAFR	BAI2	0.102402	LLAPAALAFR	0.101211	0.103593	moderate dementia
CSF249	AIPVAQDLNAPSDWDSR	SPP1	11.9164	AIPVAQDLNAPSDWDSR	11.8544	11.9783	moderate dementia
CSF249	VTVTPDGTLIIR	CNTN2	0.210846	VTVTPDGTLIIR	0.212879	0.208812	moderate dementia
CSF249	FSDEGGFTCFFR	MOG	0.539054	FSDEGGFTCFFR	0.541262	0.536846	moderate dementia
CSF249	HDIDSPPASER	FRRS1L	0.124102	HDIDSPPASER	0.121778	0.126426	moderate dementia
CSF249	TGFPSPAER	NCAN	0.350751	TGFPSPAER	0.35139	0.350112	moderate dementia
CSF249	ELLALIQLER	ECM1	2.90647	ELLALIQLER	2.90162	2.91131	moderate dementia
CSF249	LLNLGLITESQAHTLEDEVAEVLQK	SCG3	35.507	LLNLGLITESQAHTLEDEVAEVLQK	35.7994	35.2146	moderate dementia
CSF249	DELAPAGTGVSR	APLP1	1.54872	DELAPAGTGVSR	1.54291	1.55453	moderate dementia
CSF249	VTATGFQQCSLIDGR	DNER	0.30491	VTATGFQQCSLIDGR	0.302702	0.307118	moderate dementia
CSF249	LTGISDPVTVK	OLFM1	0.0293116	LTGISDPVTVK	0.030735	0.0278881	moderate dementia
CSF249	ALEYIENLR	SCG2	2.91291	ALEYIENLR	2.92198	2.90385	moderate dementia
CSF249	SANSNPAMAPR	SST	0.318062	SANSNPAMAPR+SANSNPAM[+16]APR	0.318087	0.318038	moderate dementia
CSF249	VAFSATR	CBLN2	0.178484	VAFSATR	0.178949	0.178019	moderate dementia
CSF249	LLLHCEGR	CADM3	2.46248	LLLHCEGR	2.45861	2.46636	moderate dementia
CSF249	ALGITEIFIK	SERPINI1	0.230484	ALGITEIFIK	0.231007	0.229961	moderate dementia
CSF249	ESTENVPR	NPY	0.548989	ESTENVPR	0.544516	0.553463	moderate dementia
CSF249	FGEGVSSPK	VGF	0.718293	FGEGVSSPK	0.714284	0.722302	moderate dementia
CSF249	LFLQNNLIR	RTN4RL2	3.09988	LFLQNNLIR	3.01215	3.18761	moderate dementia
CSF249	VAQLPLSLK	NPTXR	0.0381428	VAQLPLSLK	0.0385786	0.0377071	moderate dementia
CSF249	ITVNYPPYISK	OPCML	1.52327	ITVNYPPYISK	1.51618	1.53036	moderate dementia
CSF249	ETGTPIWTSR	SEZ6L	0.459863	ETGTPIWTSR	0.459457	0.46027	moderate dementia
CSF249	SDDGVAVICR	CADM2	0.364811	SDDGVAVICR	0.366961	0.362662	moderate dementia
CSF249	LSNVQELFLR	SLITRK1	0.0623997	LSNVQELFLR	0.0617606	0.0630388	moderate dementia
CSF249	ALEQDLPVNIK	CNDP1	0.512328	ALEQDLPVNIK	0.516163	0.508493	moderate dementia
CSF249	AIIDGVESVSR	PTPRZ1	0.451207	AIIDGVESVSR	0.448999	0.453414	moderate dementia
CSF249	FQLTFPLR	NPTX1	0.332043	FQLTFPLR	0.334076	0.330009	moderate dementia
CSF249	DLAEVPASIPVNTR	LRRC4B	0.250499	DLAEVPASIPVNTR	0.252678	0.24832	moderate dementia
CSF249	LSELIQPLPLER	KLK6	7.9164	LSELIQPLPLER	7.95296	7.87985	moderate dementia
CSF249	FNVYCFR	BCAN	4.47895	FNVYCFR	4.49673	4.46117	moderate dementia
CSF249	VFNTPEGVPSAPSSLK	NRCAM	1.77448	VFNTPEGVPSAPSSLK	1.73429	1.81466	moderate dementia
CSF254	LLNLGLITESQAHTLEDEVAEVLQK	SCG3	151.181	LLNLGLITESQAHTLEDEVAEVLQK	151.753	150.609	severe dementia
CSF254	LSNVQELFLR	SLITRK1	0.071476	LSNVQELFLR	0.0727318	0.0702202	severe dementia
CSF254	LLAPAALAFR	BAI2	0.120714	LLAPAALAFR	0.122336	0.119092	severe dementia
CSF254	LFLQNNLIR	RTN4RL2	4.87941	LFLQNNLIR	4.97715	4.78167	severe dementia
CSF254	VTATGFQQCSLIDGR	DNER	0.401437	VTATGFQQCSLIDGR	0.403949	0.398926	severe dementia
CSF254	VTVTPDGTLIIR	CNTN2	0.343304	VTVTPDGTLIIR	0.337706	0.348903	severe dementia
CSF254	ELLALIQLER	ECM1	3.17351	ELLALIQLER	3.16305	3.18398	severe dementia
CSF254	FGEGVSSPK	VGF	0.782468	FGEGVSSPK	0.78634	0.778596	severe dementia
CSF254	AIPVAQDLNAPSDWDSR	SPP1	21.7846	AIPVAQDLNAPSDWDSR	21.7384	21.8309	severe dementia
CSF254	ESTENVPR	NPY	0.582691	ESTENVPR	0.577668	0.587714	severe dementia
CSF254	ETGTPIWTSR	SEZ6L	0.744951	ETGTPIWTSR	0.740922	0.74898	severe dementia
CSF254	HDIDSPPASER	FRRS1L	0.166603	HDIDSPPASER	0.174975	0.158231	severe dementia
CSF254	ALEYIENLR	SCG2	4.30802	ALEYIENLR	4.2153	4.40074	severe dementia
CSF254	DLAEVPASIPVNTR	LRRC4B	0.390763	DLAEVPASIPVNTR	0.383856	0.39767	severe dementia
CSF254	DELAPAGTGVSR	APLP1	1.492	DELAPAGTGVSR	1.46719	1.5168	severe dementia
CSF254	SANSNPAMAPR	SST	0.407135	SANSNPAMAPR+SANSNPAM[+16]APR	0.411466	0.402805	severe dementia
CSF254	LTGISDPVTVK	OLFM1	0.0390344	LTGISDPVTVK	0.0384065	0.0396623	severe dementia
CSF254	FNVYCFR	BCAN	6.82192	FNVYCFR	6.84285	6.80099	severe dementia
CSF254	ALGITEIFIK	SERPINI1	0.335508	ALGITEIFIK	0.339066	0.33195	severe dementia
CSF254	FSDEGGFTCFFR	MOG	0.966338	FSDEGGFTCFFR	0.958594	0.974082	severe dementia
CSF254	LLLHCEGR	CADM3	2.94633	LLLHCEGR	2.92933	2.96334	severe dementia
CSF254	SDDGVAVICR	CADM2	0.49175	SDDGVAVICR	0.479716	0.503785	severe dementia
CSF254	LSELIQPLPLER	KLK6	13.3847	LSELIQPLPLER	13.4449	13.3246	severe dementia
CSF254	VAFSATR	CBLN2	0.276067	VAFSATR	0.264555	0.287578	severe dementia
CSF254	FQLTFPLR	NPTX1	0.373496	FQLTFPLR	0.37381	0.373182	severe dementia
CSF254	ITVNYPPYISK	OPCML	1.88663	ITVNYPPYISK	1.87742	1.89584	severe dementia
CSF254	AIIDGVESVSR	PTPRZ1	0.926676	AIIDGVESVSR	0.92092	0.932431	severe dementia
CSF254	VAQLPLSLK	NPTXR	0.0402379	VAQLPLSLK	0.0388252	0.0416507	severe dementia
CSF254	TGFPSPAER	NCAN	0.55679	TGFPSPAER	0.539785	0.573796	severe dementia
CSF254	VFNTPEGVPSAPSSLK	NRCAM	2.28137	VFNTPEGVPSAPSSLK	2.27788	2.28486	severe dementia
CSF254	ALEQDLPVNIK	CNDP1	0.93599	ALEQDLPVNIK	0.935152	0.936827	severe dementia
CSF258	ETGTPIWTSR	SEZ6L	0.307006	ETGTPIWTSR	0.3095	0.304512	severe dementia
CSF258	SANSNPAMAPR	SST	0.19539	SANSNPAMAPR+SANSNPAM[+16]APR	0.195529	0.195251	severe dementia
CSF258	FGEGVSSPK	VGF	0.323237	FGEGVSSPK	0.324899	0.321574	severe dementia
CSF258	ESTENVPR	NPY	0.252748	ESTENVPR	0.259688	0.245807	severe dementia
CSF258	LLNLGLITESQAHTLEDEVAEVLQK	SCG3	59.3058	LLNLGLITESQAHTLEDEVAEVLQK	59.0371	59.5745	severe dementia
CSF258	LTGISDPVTVK	OLFM1	0.0208213	LTGISDPVTVK	0.0229902	0.0186524	severe dementia
CSF258	DLAEVPASIPVNTR	LRRC4B	0.194947	DLAEVPASIPVNTR	0.196212	0.193682	severe dementia
CSF258	LFLQNNLIR	RTN4RL2	1.87103	LFLQNNLIR	1.90457	1.83748	severe dementia
CSF258	HDIDSPPASER	FRRS1L	0.0947081	HDIDSPPASER	0.0838637	0.105553	severe dementia
CSF258	ALEYIENLR	SCG2	1.80582	ALEYIENLR	1.77936	1.83228	severe dementia
CSF258	AIPVAQDLNAPSDWDSR	SPP1	10.2052	AIPVAQDLNAPSDWDSR	10.1191	10.2914	severe dementia
CSF258	VTATGFQQCSLIDGR	DNER	0.220214	VTATGFQQCSLIDGR	0.22166	0.218768	severe dementia
CSF258	ELLALIQLER	ECM1	2.0011	ELLALIQLER	2.00261	1.99959	severe dementia
CSF258	FSDEGGFTCFFR	MOG	0.453008	FSDEGGFTCFFR	0.446502	0.459515	severe dementia
CSF258	FNVYCFR	BCAN	3.74278	FNVYCFR	3.75131	3.73425	severe dementia
CSF258	VAQLPLSLK	NPTXR	0.0220865	VAQLPLSLK	0.0222672	0.0219058	severe dementia
CSF258	LLAPAALAFR	BAI2	0.0618133	LLAPAALAFR	0.0615241	0.0621025	severe dementia
CSF258	VAFSATR	CBLN2	0.128832	VAFSATR	0.135917	0.121747	severe dementia
CSF258	SDDGVAVICR	CADM2	0.22636	SDDGVAVICR	0.22889	0.223829	severe dementia
CSF258	LSNVQELFLR	SLITRK1	0.038064	LSNVQELFLR	0.0391846	0.0369434	severe dementia
CSF258	ALGITEIFIK	SERPINI1	0.25188	ALGITEIFIK	0.259977	0.243783	severe dementia
CSF258	VTVTPDGTLIIR	CNTN2	0.187898	VTVTPDGTLIIR	0.188621	0.187175	severe dementia
CSF258	ITVNYPPYISK	OPCML	0.786149	ITVNYPPYISK	0.790053	0.782245	severe dementia
CSF258	LLLHCEGR	CADM3	1.66583	LLLHCEGR	1.63932	1.69233	severe dementia
CSF258	LSELIQPLPLER	KLK6	6.9317	LSELIQPLPLER	6.93622	6.92719	severe dementia
CSF258	DELAPAGTGVSR	APLP1	1.13512	DELAPAGTGVSR	1.12507	1.14517	severe dementia
CSF258	FQLTFPLR	NPTX1	0.219347	FQLTFPLR	0.217612	0.221082	severe dementia
CSF258	AIIDGVESVSR	PTPRZ1	0.469636	AIIDGVESVSR	0.467612	0.471661	severe dementia
CSF258	ALEQDLPVNIK	CNDP1	0.696502	ALEQDLPVNIK	0.685947	0.707057	severe dementia
CSF258	VFNTPEGVPSAPSSLK	NRCAM	1.0495	VFNTPEGVPSAPSSLK	1.06456	1.03444	severe dementia
CSF258	TGFPSPAER	NCAN	0.230264	TGFPSPAER	0.23677	0.223757	severe dementia
CSF272	FSDEGGFTCFFR	MOG	0.432698	FSDEGGFTCFFR	0.436206	0.42919	mild dementia
CSF272	DLAEVPASIPVNTR	LRRC4B	0.18302	DLAEVPASIPVNTR	0.181655	0.184384	mild dementia
CSF272	LLLHCEGR	CADM3	1.43421	LLLHCEGR	1.42446	1.44395	mild dementia
CSF272	LTGISDPVTVK	OLFM1	0.0188574	LTGISDPVTVK	0.0162749	0.02144	mild dementia
CSF272	FQLTFPLR	NPTX1	0.195299	FQLTFPLR	0.199197	0.191401	mild dementia
CSF272	LLAPAALAFR	BAI2	0.055744	LLAPAALAFR	0.055744	0.055744	mild dementia
CSF272	LFLQNNLIR	RTN4RL2	1.66608	LFLQNNLIR	1.70039	1.63178	mild dementia
CSF272	VTATGFQQCSLIDGR	DNER	0.229798	VTATGFQQCSLIDGR	0.235255	0.22434	mild dementia
CSF272	ELLALIQLER	ECM1	2.28165	ELLALIQLER	2.31779	2.24551	mild dementia
CSF272	SDDGVAVICR	CADM2	0.212158	SDDGVAVICR	0.216739	0.207578	mild dementia
CSF272	VAQLPLSLK	NPTXR	0.0238764	VAQLPLSLK	0.0222196	0.0255331	mild dementia
CSF272	DELAPAGTGVSR	APLP1	1.0683	DELAPAGTGVSR	1.06206	1.07453	mild dementia
CSF272	LLNLGLITESQAHTLEDEVAEVLQK	SCG3	42.227	LLNLGLITESQAHTLEDEVAEVLQK	42.4902	41.9639	mild dementia
CSF272	VTVTPDGTLIIR	CNTN2	0.200269	VTVTPDGTLIIR	0.201244	0.199294	mild dementia
CSF272	LSNVQELFLR	SLITRK1	0.0315265	LSNVQELFLR	0.030016	0.0330371	mild dementia
CSF272	AIIDGVESVSR	PTPRZ1	0.450142	AIIDGVESVSR	0.451214	0.44907	mild dementia
CSF272	HDIDSPPASER	FRRS1L	0.0842007	HDIDSPPASER	0.0947258	0.0736756	mild dementia
CSF272	AIPVAQDLNAPSDWDSR	SPP1	11.5833	AIPVAQDLNAPSDWDSR	11.5232	11.6434	mild dementia
CSF272	ETGTPIWTSR	SEZ6L	0.291974	ETGTPIWTSR	0.292851	0.291097	mild dementia
CSF272	ALGITEIFIK	SERPINI1	0.251433	ALGITEIFIK	0.253772	0.249094	mild dementia
CSF272	ALEQDLPVNIK	CNDP1	0.723307	ALEQDLPVNIK	0.718045	0.72857	mild dementia
CSF272	ALEYIENLR	SCG2	2.00094	ALEYIENLR	2.02394	1.97794	mild dementia
CSF272	ITVNYPPYISK	OPCML	0.701283	ITVNYPPYISK	0.689978	0.712587	mild dementia
CSF272	FGEGVSSPK	VGF	0.378708	FGEGVSSPK	0.3752	0.382217	mild dementia
CSF272	TGFPSPAER	NCAN	0.223268	TGFPSPAER	0.223366	0.223171	mild dementia
CSF272	LSELIQPLPLER	KLK6	7.09306	LSELIQPLPLER	7.09956	7.08657	mild dementia
CSF272	VFNTPEGVPSAPSSLK	NRCAM	0.887242	VFNTPEGVPSAPSSLK	0.881151	0.893333	mild dementia
CSF272	SANSNPAMAPR	SST	0.232603	SANSNPAMAPR+SANSNPAM[+16]APR	0.22599	0.239216	mild dementia
CSF272	VAFSATR	CBLN2	0.102522	VAFSATR	0.114217	0.0908276	mild dementia
CSF272	ESTENVPR	NPY	0.334561	ESTENVPR	0.332905	0.336218	mild dementia
CSF272	FNVYCFR	BCAN	3.52688	FNVYCFR	3.50251	3.55124	mild dementia
CSF283	ELLALIQLER	ECM1	4.41545	ELLALIQLER	4.41729	4.41362	moderate dementia
CSF283	FNVYCFR	BCAN	6.44962	FNVYCFR	6.45103	6.44821	moderate dementia
CSF283	LTGISDPVTVK	OLFM1	0.038246	LTGISDPVTVK	0.0384661	0.0380259	moderate dementia
CSF283	SDDGVAVICR	CADM2	0.55701	SDDGVAVICR	0.560707	0.553313	moderate dementia
CSF283	ETGTPIWTSR	SEZ6L	0.629629	ETGTPIWTSR	0.622499	0.636758	moderate dementia
CSF283	SANSNPAMAPR	SST	0.398002	SANSNPAMAPR+SANSNPAM[+16]APR	0.410189	0.385815	moderate dementia
CSF283	VTVTPDGTLIIR	CNTN2	0.285547	VTVTPDGTLIIR	0.285283	0.285811	moderate dementia
CSF283	DLAEVPASIPVNTR	LRRC4B	0.342189	DLAEVPASIPVNTR	0.347515	0.336864	moderate dementia
CSF283	ALEYIENLR	SCG2	4.31383	ALEYIENLR	4.26207	4.36559	moderate dementia
CSF283	LFLQNNLIR	RTN4RL2	3.67056	LFLQNNLIR	3.7283	3.61282	moderate dementia
CSF283	ALGITEIFIK	SERPINI1	0.33748	ALGITEIFIK	0.34593	0.32903	moderate dementia
CSF283	LLNLGLITESQAHTLEDEVAEVLQK	SCG3	155.155	LLNLGLITESQAHTLEDEVAEVLQK	155.481	154.83	moderate dementia
CSF283	HDIDSPPASER	FRRS1L	0.170589	HDIDSPPASER	0.170765	0.170413	moderate dementia
CSF283	FSDEGGFTCFFR	MOG	0.852063	FSDEGGFTCFFR	0.8584	0.845725	moderate dementia
CSF283	AIPVAQDLNAPSDWDSR	SPP1	19.2572	AIPVAQDLNAPSDWDSR	19.3753	19.1391	moderate dementia
CSF283	TGFPSPAER	NCAN	0.678833	TGFPSPAER	0.691333	0.666334	moderate dementia
CSF283	FQLTFPLR	NPTX1	0.544246	FQLTFPLR	0.540813	0.547679	moderate dementia
CSF283	VAQLPLSLK	NPTXR	0.0553665	VAQLPLSLK	0.0521096	0.0586233	moderate dementia
CSF283	LSNVQELFLR	SLITRK1	0.0834018	LSNVQELFLR	0.0850302	0.0817734	moderate dementia
CSF283	ALEQDLPVNIK	CNDP1	0.914383	ALEQDLPVNIK	0.906285	0.922481	moderate dementia
CSF283	LSELIQPLPLER	KLK6	10.2228	LSELIQPLPLER	10.3053	10.1402	moderate dementia
CSF283	VAFSATR	CBLN2	0.270407	VAFSATR	0.267238	0.273575	moderate dementia
CSF283	FGEGVSSPK	VGF	0.950648	FGEGVSSPK	0.960331	0.940966	moderate dementia
CSF283	AIIDGVESVSR	PTPRZ1	0.774162	AIIDGVESVSR	0.764744	0.783581	moderate dementia
CSF283	VTATGFQQCSLIDGR	DNER	0.364239	VTATGFQQCSLIDGR	0.354733	0.373746	moderate dementia
CSF283	VFNTPEGVPSAPSSLK	NRCAM	2.54827	VFNTPEGVPSAPSSLK	2.53873	2.5578	moderate dementia
CSF283	LLLHCEGR	CADM3	3.71054	LLLHCEGR	3.7109	3.71017	moderate dementia
CSF283	ESTENVPR	NPY	0.570125	ESTENVPR	0.569685	0.570565	moderate dementia
CSF283	LLAPAALAFR	BAI2	0.144182	LLAPAALAFR	0.146294	0.142069	moderate dementia
CSF283	DELAPAGTGVSR	APLP1	1.48697	DELAPAGTGVSR	1.48002	1.49393	moderate dementia
CSF283	ITVNYPPYISK	OPCML	2.38085	ITVNYPPYISK	2.36711	2.39458	moderate dementia
CSF287	ELLALIQLER	ECM1	3.494	ELLALIQLER	3.53046	3.45753	moderate dementia
CSF287	TGFPSPAER	NCAN	0.222279	TGFPSPAER	0.224696	0.219862	moderate dementia
CSF287	ALGITEIFIK	SERPINI1	0.17231	ALGITEIFIK	0.175315	0.169306	moderate dementia
CSF287	VTVTPDGTLIIR	CNTN2	0.1712	VTVTPDGTLIIR	0.169436	0.172963	moderate dementia
CSF287	FQLTFPLR	NPTX1	0.159508	FQLTFPLR	0.161729	0.157287	moderate dementia
CSF287	FGEGVSSPK	VGF	0.207713	FGEGVSSPK	0.206406	0.209019	moderate dementia
CSF287	LFLQNNLIR	RTN4RL2	1.31133	LFLQNNLIR	1.26248	1.36019	moderate dementia
CSF287	ALEYIENLR	SCG2	1.38292	ALEYIENLR	1.37326	1.39259	moderate dementia
CSF287	FSDEGGFTCFFR	MOG	0.737577	FSDEGGFTCFFR	0.745676	0.729477	moderate dementia
CSF287	SANSNPAMAPR	SST	0.148154	SANSNPAMAPR+SANSNPAM[+16]APR	0.148645	0.147662	moderate dementia
CSF287	LTGISDPVTVK	OLFM1	0.0200528	LTGISDPVTVK	0.0177666	0.0223389	moderate dementia
CSF287	ETGTPIWTSR	SEZ6L	0.286422	ETGTPIWTSR	0.289884	0.28296	moderate dementia
CSF287	FNVYCFR	BCAN	3.50055	FNVYCFR	3.54967	3.45143	moderate dementia
CSF287	HDIDSPPASER	FRRS1L	0.089617	HDIDSPPASER	0.0815175	0.0977165	moderate dementia
CSF287	LSNVQELFLR	SLITRK1	0.0252129	LSNVQELFLR	0.0266499	0.0237759	moderate dementia
CSF287	LLNLGLITESQAHTLEDEVAEVLQK	SCG3	95.9267	LLNLGLITESQAHTLEDEVAEVLQK	95.6002	96.2533	moderate dementia
CSF287	SDDGVAVICR	CADM2	0.232664	SDDGVAVICR	0.232534	0.232795	moderate dementia
CSF287	AIIDGVESVSR	PTPRZ1	0.588912	AIIDGVESVSR	0.590741	0.587083	moderate dementia
CSF287	DLAEVPASIPVNTR	LRRC4B	0.178385	DLAEVPASIPVNTR	0.182108	0.174662	moderate dementia
CSF287	LSELIQPLPLER	KLK6	10.6469	LSELIQPLPLER	10.6317	10.6622	moderate dementia
CSF287	ESTENVPR	NPY	0.265977	ESTENVPR	0.263625	0.268328	moderate dementia
CSF287	VAFSATR	CBLN2	0.0948425	VAFSATR	0.0883106	0.101374	moderate dementia
CSF287	ALEQDLPVNIK	CNDP1	0.653708	ALEQDLPVNIK	0.639599	0.667816	moderate dementia
CSF287	DELAPAGTGVSR	APLP1	1.61663	DELAPAGTGVSR	1.61049	1.62277	moderate dementia
CSF287	LLAPAALAFR	BAI2	0.0533652	LLAPAALAFR	0.0536918	0.0530386	moderate dementia
CSF287	VFNTPEGVPSAPSSLK	NRCAM	0.818659	VFNTPEGVPSAPSSLK	0.82519	0.812127	moderate dementia
CSF287	VTATGFQQCSLIDGR	DNER	0.23789	VTATGFQQCSLIDGR	0.235147	0.240633	moderate dementia
CSF287	LLLHCEGR	CADM3	1.56928	LLLHCEGR	1.57418	1.56438	moderate dementia
CSF287	AIPVAQDLNAPSDWDSR	SPP1	13.9123	AIPVAQDLNAPSDWDSR	13.9967	13.8279	moderate dementia
CSF287	ITVNYPPYISK	OPCML	0.742802	ITVNYPPYISK	0.763443	0.722161	moderate dementia
CSF287	VAQLPLSLK	NPTXR	0.016199	VAQLPLSLK	0.016199		moderate dementia
CSF29	LFLQNNLIR	RTN4RL2	1.26472	LFLQNNLIR	1.24233	1.28712	severe dementia
CSF29	LSNVQELFLR	SLITRK1	0.0292028	LSNVQELFLR	0.0297517	0.0286539	severe dementia
CSF29	FGEGVSSPK	VGF	0.236806	FGEGVSSPK	0.239331	0.234281	severe dementia
CSF29	ALEYIENLR	SCG2	1.5214	ALEYIENLR	1.50142	1.54138	severe dementia
CSF29	ALGITEIFIK	SERPINI1	0.12241	ALGITEIFIK	0.123837	0.120983	severe dementia
CSF29	DELAPAGTGVSR	APLP1	0.728643	DELAPAGTGVSR	0.728753	0.728533	severe dementia
CSF29	LTGISDPVTVK	OLFM1	0.0220668	LTGISDPVTVK	0.0212983	0.0228353	severe dementia
CSF29	FSDEGGFTCFFR	MOG	0.532677	FSDEGGFTCFFR	0.54102	0.524333	severe dementia
CSF29	LLNLGLITESQAHTLEDEVAEVLQK	SCG3	37.9435	LLNLGLITESQAHTLEDEVAEVLQK	38.5638	37.3232	severe dementia
CSF29	DLAEVPASIPVNTR	LRRC4B	0.164183	DLAEVPASIPVNTR	0.167861	0.160506	severe dementia
CSF29	VTVTPDGTLIIR	CNTN2	0.148429	VTVTPDGTLIIR	0.150625	0.146234	severe dementia
CSF29	FQLTFPLR	NPTX1	0.16841	FQLTFPLR	0.164897	0.171923	severe dementia
CSF29	ELLALIQLER	ECM1	2.18335	ELLALIQLER	2.18838	2.17832	severe dementia
CSF29	LLLHCEGR	CADM3	1.28997	LLLHCEGR	1.27076	1.30919	severe dementia
CSF29	ESTENVPR	NPY	0.208701	ESTENVPR	0.203981	0.213422	severe dementia
CSF29	TGFPSPAER	NCAN	0.184658	TGFPSPAER	0.18378	0.185537	severe dementia
CSF29	FNVYCFR	BCAN	3.02194	FNVYCFR	3.02567	3.01821	severe dementia
CSF29	AIIDGVESVSR	PTPRZ1	0.461756	AIIDGVESVSR	0.45978	0.463732	severe dementia
CSF29	HDIDSPPASER	FRRS1L	0.0731168	HDIDSPPASER	0.0764104	0.0698233	severe dementia
CSF29	VTATGFQQCSLIDGR	DNER	0.212654	VTATGFQQCSLIDGR	0.216496	0.208811	severe dementia
CSF29	SDDGVAVICR	CADM2	0.195088	SDDGVAVICR	0.190806	0.19937	severe dementia
CSF29	ITVNYPPYISK	OPCML	0.843808	ITVNYPPYISK	0.846662	0.840953	severe dementia
CSF29	VAFSATR	CBLN2	0.100124	VAFSATR	0.103637	0.0966108	severe dementia
CSF29	AIPVAQDLNAPSDWDSR	SPP1	7.06283	AIPVAQDLNAPSDWDSR	7.14975	6.97592	severe dementia
CSF29	SANSNPAMAPR	SST	0.0695303	SANSNPAMAPR+SANSNPAM[+16]APR	0.0690367	0.070024	severe dementia
CSF29	ALEQDLPVNIK	CNDP1	0.540581	ALEQDLPVNIK	0.530481	0.550682	severe dementia
CSF29	LSELIQPLPLER	KLK6	6.02811	LSELIQPLPLER	6.00249	6.05373	severe dementia
CSF29	VFNTPEGVPSAPSSLK	NRCAM	0.800973	VFNTPEGVPSAPSSLK	0.800516	0.801431	severe dementia
CSF29	VAQLPLSLK	NPTXR	0.0160286	VAQLPLSLK	0.0169069	0.0151503	severe dementia
CSF29	ETGTPIWTSR	SEZ6L	0.292357	ETGTPIWTSR	0.290052	0.294663	severe dementia
CSF29	LLAPAALAFR	BAI2	0.0614247	LLAPAALAFR	0.0619187	0.0609307	severe dementia
CSF291	FQLTFPLR	NPTX1	0.331623	FQLTFPLR	0.331201	0.332046	moderate dementia
CSF291	LSNVQELFLR	SLITRK1	0.0436188	LSNVQELFLR	0.0437697	0.0434678	moderate dementia
CSF291	FGEGVSSPK	VGF	0.481104	FGEGVSSPK	0.477663	0.484546	moderate dementia
CSF291	FSDEGGFTCFFR	MOG	0.529583	FSDEGGFTCFFR	0.524753	0.534413	moderate dementia
CSF291	ALGITEIFIK	SERPINI1	0.382638	ALGITEIFIK	0.381913	0.383362	moderate dementia
CSF291	TGFPSPAER	NCAN	0.368481	TGFPSPAER	0.373039	0.363922	moderate dementia
CSF291	LFLQNNLIR	RTN4RL2	2.68245	LFLQNNLIR	2.76262	2.60227	moderate dementia
CSF291	LLLHCEGR	CADM3	1.92738	LLLHCEGR	1.96259	1.89216	moderate dementia
CSF291	ELLALIQLER	ECM1	2.1505	ELLALIQLER	2.11906	2.18194	moderate dementia
CSF291	ALEYIENLR	SCG2	2.22012	ALEYIENLR	2.22217	2.21807	moderate dementia
CSF291	LSELIQPLPLER	KLK6	7.7002	LSELIQPLPLER	7.66423	7.73617	moderate dementia
CSF291	DELAPAGTGVSR	APLP1	1.16953	DELAPAGTGVSR	1.17158	1.16747	moderate dementia
CSF291	LTGISDPVTVK	OLFM1	0.0300954	LTGISDPVTVK	0.0303067	0.0298841	moderate dementia
CSF291	SDDGVAVICR	CADM2	0.313512	SDDGVAVICR	0.307052	0.319972	moderate dementia
CSF291	DLAEVPASIPVNTR	LRRC4B	0.198714	DLAEVPASIPVNTR	0.201884	0.195545	moderate dementia
CSF291	VFNTPEGVPSAPSSLK	NRCAM	1.40013	VFNTPEGVPSAPSSLK	1.38554	1.41472	moderate dementia
CSF291	HDIDSPPASER	FRRS1L	0.0943011	HDIDSPPASER	0.108187	0.0804155	moderate dementia
CSF291	ESTENVPR	NPY	0.356859	ESTENVPR	0.354142	0.359576	moderate dementia
CSF291	VAFSATR	CBLN2	0.159261	VAFSATR	0.149964	0.168559	moderate dementia
CSF291	SANSNPAMAPR	SST	0.251614	SANSNPAMAPR+SANSNPAM[+16]APR	0.250954	0.252274	moderate dementia
CSF291	LLNLGLITESQAHTLEDEVAEVLQK	SCG3	64.3847	LLNLGLITESQAHTLEDEVAEVLQK	64.2559	64.5135	moderate dementia
CSF291	VTATGFQQCSLIDGR	DNER	0.294736	VTATGFQQCSLIDGR	0.295581	0.293891	moderate dementia
CSF291	FNVYCFR	BCAN	4.31285	FNVYCFR	4.30477	4.32094	moderate dementia
CSF291	ITVNYPPYISK	OPCML	1.0361	ITVNYPPYISK	1.03961	1.0326	moderate dementia
CSF291	ALEQDLPVNIK	CNDP1	0.84231	ALEQDLPVNIK	0.856075	0.828545	moderate dementia
CSF291	AIPVAQDLNAPSDWDSR	SPP1	10.8614	AIPVAQDLNAPSDWDSR	10.8423	10.8805	moderate dementia
CSF291	VTVTPDGTLIIR	CNTN2	0.30509	VTVTPDGTLIIR	0.302041	0.308139	moderate dementia
CSF291	AIIDGVESVSR	PTPRZ1	0.533085	AIIDGVESVSR	0.535379	0.530791	moderate dementia
CSF291	VAQLPLSLK	NPTXR	0.037974	VAQLPLSLK	0.0391814	0.0367665	moderate dementia
CSF291	ETGTPIWTSR	SEZ6L	0.369326	ETGTPIWTSR	0.372797	0.365854	moderate dementia
CSF291	LLAPAALAFR	BAI2	0.0815928	LLAPAALAFR	0.082287	0.0808985	moderate dementia
CSF297	FGEGVSSPK	VGF	0.223226	FGEGVSSPK	0.219471	0.226981	mild dementia
CSF297	FQLTFPLR	NPTX1	0.163998	FQLTFPLR	0.161818	0.166178	mild dementia
CSF297	LSELIQPLPLER	KLK6	8.32909	LSELIQPLPLER	8.30789	8.35028	mild dementia
CSF297	LFLQNNLIR	RTN4RL2	1.83365	LFLQNNLIR	1.79792	1.86938	mild dementia
CSF297	ALEYIENLR	SCG2	1.26814	ALEYIENLR	1.26281	1.27347	mild dementia
CSF297	LSNVQELFLR	SLITRK1	0.033278	LSNVQELFLR	0.0335505	0.0330055	mild dementia
CSF297	FSDEGGFTCFFR	MOG	0.624742	FSDEGGFTCFFR	0.62232	0.627165	mild dementia
CSF297	LTGISDPVTVK	OLFM1	0.0190463	LTGISDPVTVK	0.018471	0.0196216	mild dementia
CSF297	ELLALIQLER	ECM1	1.55943	ELLALIQLER	1.55388	1.56498	mild dementia
CSF297	DLAEVPASIPVNTR	LRRC4B	0.177563	DLAEVPASIPVNTR	0.180167	0.174959	mild dementia
CSF297	VAFSATR	CBLN2	0.1124	VAFSATR	0.112885	0.111916	mild dementia
CSF297	HDIDSPPASER	FRRS1L	0.0679489	HDIDSPPASER	0.062014	0.0738838	mild dementia
CSF297	SDDGVAVICR	CADM2	0.220804	SDDGVAVICR	0.216322	0.225285	mild dementia
CSF297	FNVYCFR	BCAN	3.56726	FNVYCFR	3.58688	3.54763	mild dementia
CSF297	VFNTPEGVPSAPSSLK	NRCAM	1.04442	VFNTPEGVPSAPSSLK	1.06082	1.02801	mild dementia
CSF297	LLLHCEGR	CADM3	1.18169	LLLHCEGR	1.18295	1.18043	mild dementia
CSF297	ESTENVPR	NPY	0.249388	ESTENVPR	0.238487	0.260289	mild dementia
CSF297	ALGITEIFIK	SERPINI1	0.228798	ALGITEIFIK	0.229282	0.228313	mild dementia
CSF297	SANSNPAMAPR	SST	0.120218	SANSNPAMAPR+SANSNPAM[+16]APR	0.118361	0.122075	mild dementia
CSF297	LLNLGLITESQAHTLEDEVAEVLQK	SCG3	38.4246	LLNLGLITESQAHTLEDEVAEVLQK	38.6396	38.2096	mild dementia
CSF297	DELAPAGTGVSR	APLP1	1.58251	DELAPAGTGVSR	1.59165	1.57336	mild dementia
CSF297	VTATGFQQCSLIDGR	DNER	0.165148	VTATGFQQCSLIDGR	0.162666	0.167631	mild dementia
CSF297	ITVNYPPYISK	OPCML	0.848695	ITVNYPPYISK	0.843729	0.853661	mild dementia
CSF297	VTVTPDGTLIIR	CNTN2	0.200122	VTVTPDGTLIIR	0.205906	0.194339	mild dementia
CSF297	TGFPSPAER	NCAN	0.27013	TGFPSPAER	0.268344	0.271917	mild dementia
CSF297	LLAPAALAFR	BAI2	0.0563515	LLAPAALAFR	0.0558973	0.0568057	mild dementia
CSF297	AIIDGVESVSR	PTPRZ1	0.398973	AIIDGVESVSR	0.401637	0.396308	mild dementia
CSF297	ETGTPIWTSR	SEZ6L	0.261803	ETGTPIWTSR	0.26253	0.261076	mild dementia
CSF297	AIPVAQDLNAPSDWDSR	SPP1	10.9266	AIPVAQDLNAPSDWDSR	10.9216	10.9317	mild dementia
CSF297	VAQLPLSLK	NPTXR	0.0167147	VAQLPLSLK	0.016533	0.0168964	mild dementia
CSF297	ALEQDLPVNIK	CNDP1	0.523848	ALEQDLPVNIK	0.534144	0.513553	mild dementia
CSF3	ALEYIENLR	SCG2	1.35215	ALEYIENLR	1.3648	1.33949	severe dementia
CSF3	DLAEVPASIPVNTR	LRRC4B	0.166551	DLAEVPASIPVNTR	0.165791	0.16731	severe dementia
CSF3	LSNVQELFLR	SLITRK1	0.0254382	LSNVQELFLR	0.0275897	0.0232867	severe dementia
CSF3	FQLTFPLR	NPTX1	0.107068	FQLTFPLR	0.102765	0.111371	severe dementia
CSF3	VFNTPEGVPSAPSSLK	NRCAM	0.775697	VFNTPEGVPSAPSSLK	0.770951	0.780443	severe dementia
CSF3	FSDEGGFTCFFR	MOG	0.444473	FSDEGGFTCFFR	0.442954	0.445991	severe dementia
CSF3	ELLALIQLER	ECM1	2.44416	ELLALIQLER	2.4932	2.39511	severe dementia
CSF3	FNVYCFR	BCAN	2.45852	FNVYCFR	2.45371	2.46333	severe dementia
CSF3	VTVTPDGTLIIR	CNTN2	0.109979	VTVTPDGTLIIR	0.107954	0.112004	severe dementia
CSF3	LLNLGLITESQAHTLEDEVAEVLQK	SCG3	61.9228	LLNLGLITESQAHTLEDEVAEVLQK	62.0431	61.8026	severe dementia
CSF3	LSELIQPLPLER	KLK6	7.09306	LSELIQPLPLER	7.09043	7.0957	severe dementia
CSF3	AIIDGVESVSR	PTPRZ1	0.424476	AIIDGVESVSR	0.428273	0.42068	severe dementia
CSF3	ITVNYPPYISK	OPCML	0.685693	ITVNYPPYISK	0.687971	0.683415	severe dementia
CSF3	TGFPSPAER	NCAN	0.169145	TGFPSPAER	0.172625	0.165665	severe dementia
CSF3	SDDGVAVICR	CADM2	0.171233	SDDGVAVICR	0.169588	0.172879	severe dementia
CSF3	FGEGVSSPK	VGF	0.239575	FGEGVSSPK	0.22983	0.24932	severe dementia
CSF3	VTATGFQQCSLIDGR	DNER	0.187812	VTATGFQQCSLIDGR	0.198696	0.176928	severe dementia
CSF3	ETGTPIWTSR	SEZ6L	0.249067	ETGTPIWTSR	0.251724	0.246409	severe dementia
CSF3	VAFSATR	CBLN2	0.0845409	VAFSATR	0.0911219	0.0779599	severe dementia
CSF3	LTGISDPVTVK	OLFM1	0.0211352	LTGISDPVTVK	0.0213883	0.0208821	severe dementia
CSF3	AIPVAQDLNAPSDWDSR	SPP1	10.1763	AIPVAQDLNAPSDWDSR	10.0202	10.3324	severe dementia
CSF3	ALEQDLPVNIK	CNDP1	0.447004	ALEQDLPVNIK	0.436373	0.457635	severe dementia
CSF3	DELAPAGTGVSR	APLP1	1.23685	DELAPAGTGVSR	1.23647	1.23723	severe dementia
CSF3	ESTENVPR	NPY	0.270328	ESTENVPR	0.271847	0.26881	severe dementia
CSF3	LFLQNNLIR	RTN4RL2	1.36683	LFLQNNLIR	1.41593	1.31772	severe dementia
CSF3	VAQLPLSLK	NPTXR	0.0137316	VAQLPLSLK	0.0134152	0.014048	severe dementia
CSF3	LLAPAALAFR	BAI2	0.0569512	LLAPAALAFR	0.0563184	0.057584	severe dementia
CSF3	ALGITEIFIK	SERPINI1	0.0880845	ALGITEIFIK	0.0888439	0.0873252	severe dementia
CSF3	LLLHCEGR	CADM3	1.14746	LLLHCEGR	1.13691	1.15801	severe dementia
CSF3	SANSNPAMAPR	SST	0.0667005	SANSNPAMAPR+SANSNPAM[+16]APR	0.0648538	0.0685472	severe dementia
CSF3	HDIDSPPASER	FRRS1L	0.0708726	HDIDSPPASER	0.0764412	0.0653041	severe dementia
CSF310	DELAPAGTGVSR	APLP1	1.5403	DELAPAGTGVSR	1.53658	1.54402	MCI
CSF310	LSELIQPLPLER	KLK6	6.77511	LSELIQPLPLER	6.82258	6.72764	MCI
CSF310	LLNLGLITESQAHTLEDEVAEVLQK	SCG3		LLNLGLITESQAHTLEDEVAEVLQK			MCI
CSF310	SANSNPAMAPR	SST	0.17094	SANSNPAMAPR+SANSNPAM[+16]APR	0.168441	0.173438	MCI
CSF310	FSDEGGFTCFFR	MOG	0.571224	FSDEGGFTCFFR	0.571224		MCI
CSF310	VTVTPDGTLIIR	CNTN2	0.155496	VTVTPDGTLIIR	0.156342	0.15465	MCI
CSF310	ALEYIENLR	SCG2	1.0883	ALEYIENLR	1.12666	1.04995	MCI
CSF310	LSNVQELFLR	SLITRK1	0.0309075	LSNVQELFLR	0.0301179	0.0316971	MCI
CSF310	HDIDSPPASER	FRRS1L	0.065199	HDIDSPPASER	0.0591077	0.0712902	MCI
CSF310	AIPVAQDLNAPSDWDSR	SPP1	8.95875	AIPVAQDLNAPSDWDSR	9.00716	8.91034	MCI
CSF310	VFNTPEGVPSAPSSLK	NRCAM	0.641086	VFNTPEGVPSAPSSLK	0.627926	0.654246	MCI
CSF310	VAFSATR	CBLN2	0.0737719	VAFSATR	0.0739975	0.0735463	MCI
CSF310	FQLTFPLR	NPTX1		FQLTFPLR			MCI
CSF310	TGFPSPAER	NCAN	0.190126	TGFPSPAER	0.189167	0.191085	MCI
CSF310	ALGITEIFIK	SERPINI1	0.205636	ALGITEIFIK	0.212968	0.198304	MCI
CSF310	ALEQDLPVNIK	CNDP1	0.519336	ALEQDLPVNIK	0.514824	0.523848	MCI
CSF310	LLLHCEGR	CADM3	0.784907	LLLHCEGR	0.780207	0.789607	MCI
CSF310	VAQLPLSLK	NPTXR	0.0216014	VAQLPLSLK	0.0225602	0.0206426	MCI
CSF310	FGEGVSSPK	VGF	0.257525	FGEGVSSPK	0.251095	0.263954	MCI
CSF310	AIIDGVESVSR	PTPRZ1	0.377545	AIIDGVESVSR	0.376079	0.379011	MCI
CSF310	ELLALIQLER	ECM1		ELLALIQLER			MCI
CSF310	FNVYCFR	BCAN	2.43718	FNVYCFR	2.42928	2.44507	MCI
CSF310	ITVNYPPYISK	OPCML	0.576639	ITVNYPPYISK	0.575285	0.577992	MCI
CSF310	LLAPAALAFR	BAI2	0.0438796	LLAPAALAFR	0.0450076	0.0427516	MCI
CSF310	ESTENVPR	NPY	0.260006	ESTENVPR	0.260796	0.259217	MCI
CSF310	LTGISDPVTVK	OLFM1	0.0186122	LTGISDPVTVK	0.0191762	0.0180482	MCI
CSF310	LFLQNNLIR	RTN4RL2	1.24262	LFLQNNLIR	1.1975	1.28774	MCI
CSF310	ETGTPIWTSR	SEZ6L	0.216409	ETGTPIWTSR	0.215788	0.217029	MCI
CSF310	DLAEVPASIPVNTR	LRRC4B	0.109248	DLAEVPASIPVNTR	0.110432	0.108063	MCI
CSF310	VTATGFQQCSLIDGR	DNER	0.17518	VTATGFQQCSLIDGR	0.176195	0.174165	MCI
CSF310	SDDGVAVICR	CADM2	0.167171	SDDGVAVICR	0.168073	0.166269	MCI
CSF316	VTVTPDGTLIIR	CNTN2	0.136617	VTVTPDGTLIIR	0.137733	0.135502	moderate dementia
CSF316	LLLHCEGR	CADM3	1.29492	LLLHCEGR	1.27246	1.31738	moderate dementia
CSF316	ALEYIENLR	SCG2	1.24666	ALEYIENLR	1.21339	1.27993	moderate dementia
CSF316	ALGITEIFIK	SERPINI1	0.172584	ALGITEIFIK	0.174722	0.170446	moderate dementia
CSF316	AIIDGVESVSR	PTPRZ1	0.443774	AIIDGVESVSR	0.439964	0.447585	moderate dementia
CSF316	LSELIQPLPLER	KLK6	5.35666	LSELIQPLPLER	5.33458	5.37873	moderate dementia
CSF316	ITVNYPPYISK	OPCML	0.558737	ITVNYPPYISK	0.54647	0.571005	moderate dementia
CSF316	LFLQNNLIR	RTN4RL2	1.01524	LFLQNNLIR	0.999259	1.03123	moderate dementia
CSF316	DELAPAGTGVSR	APLP1	1.2632	DELAPAGTGVSR	1.26803	1.25837	moderate dementia
CSF316	FSDEGGFTCFFR	MOG	0.361153	FSDEGGFTCFFR	0.3658	0.356506	moderate dementia
CSF316	VFNTPEGVPSAPSSLK	NRCAM	0.688896	VFNTPEGVPSAPSSLK	0.681538	0.696253	moderate dementia
CSF316	ETGTPIWTSR	SEZ6L	0.214034	ETGTPIWTSR	0.213012	0.215056	moderate dementia
CSF316	FQLTFPLR	NPTX1	0.186246	FQLTFPLR	0.185688	0.186803	moderate dementia
CSF316	VAFSATR	CBLN2	0.0643124	VAFSATR	0.0747213	0.0539035	moderate dementia
CSF316	FGEGVSSPK	VGF	0.219517	FGEGVSSPK	0.226023	0.213012	moderate dementia
CSF316	ALEQDLPVNIK	CNDP1	0.421005	ALEQDLPVNIK	0.426767	0.415243	moderate dementia
CSF316	HDIDSPPASER	FRRS1L	0.0689593	HDIDSPPASER	0.0676581	0.0702604	moderate dementia
CSF316	LLNLGLITESQAHTLEDEVAEVLQK	SCG3	45.0404	LLNLGLITESQAHTLEDEVAEVLQK	45.5267	44.554	moderate dementia
CSF316	ESTENVPR	NPY	0.17909	ESTENVPR	0.178439	0.17974	moderate dementia
CSF316	LSNVQELFLR	SLITRK1	0.0226302	LSNVQELFLR	0.022119	0.0231413	moderate dementia
CSF316	LTGISDPVTVK	OLFM1	0.0190521	LTGISDPVTVK	0.0178439	0.0202603	moderate dementia
CSF316	TGFPSPAER	NCAN	0.177603	TGFPSPAER	0.173235	0.181971	moderate dementia
CSF316	SANSNPAMAPR	SST	0.105554	SANSNPAMAPR+SANSNPAM[+16]APR	0.102816	0.108292	moderate dementia
CSF316	ELLALIQLER	ECM1	2.19099	ELLALIQLER	2.1817	2.20028	moderate dementia
CSF316	VAQLPLSLK	NPTXR	0.019842	VAQLPLSLK	0.0195168	0.0201673	moderate dementia
CSF316	FNVYCFR	BCAN	2.70317	FNVYCFR	2.69146	2.71488	moderate dementia
CSF316	DLAEVPASIPVNTR	LRRC4B	0.15172	DLAEVPASIPVNTR	0.152881	0.150558	moderate dementia
CSF316	AIPVAQDLNAPSDWDSR	SPP1	7.79006	AIPVAQDLNAPSDWDSR	7.81058	7.76953	moderate dementia
CSF316	VTATGFQQCSLIDGR	DNER	0.178346	VTATGFQQCSLIDGR	0.173235	0.183458	moderate dementia
CSF316	LLAPAALAFR	BAI2	0.0408923	LLAPAALAFR	0.0404276	0.041357	moderate dementia
CSF316	SDDGVAVICR	CADM2	0.162454	SDDGVAVICR	0.160967	0.163941	moderate dementia
CSF317	LLLHCEGR	CADM3	1.92103	LLLHCEGR	1.89246	1.9496	moderate dementia
CSF317	FSDEGGFTCFFR	MOG	0.540416	FSDEGGFTCFFR	0.544779	0.536053	moderate dementia
CSF317	ALEYIENLR	SCG2	1.87161	ALEYIENLR	1.882	1.86123	moderate dementia
CSF317	LSELIQPLPLER	KLK6	7.49106	LSELIQPLPLER	7.48241	7.49972	moderate dementia
CSF317	VFNTPEGVPSAPSSLK	NRCAM	1.22716	VFNTPEGVPSAPSSLK	1.24231	1.21201	moderate dementia
CSF317	DELAPAGTGVSR	APLP1	1.24321	DELAPAGTGVSR	1.25619	1.23022	moderate dementia
CSF317	ITVNYPPYISK	OPCML	0.981933	ITVNYPPYISK	0.964064	0.999801	moderate dementia
CSF317	ETGTPIWTSR	SEZ6L	0.383029	ETGTPIWTSR	0.383444	0.382613	moderate dementia
CSF317	LSNVQELFLR	SLITRK1	0.0328281	LSNVQELFLR	0.035633	0.0300231	moderate dementia
CSF317	LTGISDPVTVK	OLFM1	0.0261274	LTGISDPVTVK	0.0257638	0.026491	moderate dementia
CSF317	ALGITEIFIK	SERPINI1	0.24112	ALGITEIFIK	0.243925	0.238315	moderate dementia
CSF317	AIIDGVESVSR	PTPRZ1	0.656665	AIIDGVESVSR	0.65386	0.65947	moderate dementia
CSF317	ELLALIQLER	ECM1	2.68633	ELLALIQLER	2.65603	2.71663	moderate dementia
CSF317	LLNLGLITESQAHTLEDEVAEVLQK	SCG3	68.7952	LLNLGLITESQAHTLEDEVAEVLQK	69.0601	68.5303	moderate dementia
CSF317	FQLTFPLR	NPTX1	0.294725	FQLTFPLR	0.301062	0.288388	moderate dementia
CSF317	ALEQDLPVNIK	CNDP1	0.638277	ALEQDLPVNIK	0.648666	0.627888	moderate dementia
CSF317	SANSNPAMAPR	SST	0.153001	SANSNPAMAPR+SANSNPAM[+16]APR	0.148758	0.157244	moderate dementia
CSF317	AIPVAQDLNAPSDWDSR	SPP1	12.4733	AIPVAQDLNAPSDWDSR	12.5157	12.4309	moderate dementia
CSF317	VTVTPDGTLIIR	CNTN2	0.191047	VTVTPDGTLIIR	0.193228	0.188865	moderate dementia
CSF317	FGEGVSSPK	VGF	0.371289	FGEGVSSPK	0.370251	0.372328	moderate dementia
CSF317	ESTENVPR	NPY	0.255872	ESTENVPR	0.250989	0.260754	moderate dementia
CSF317	HDIDSPPASER	FRRS1L	0.0847712	HDIDSPPASER	0.0947443	0.0747981	moderate dementia
CSF317	LFLQNNLIR	RTN4RL2	2.40891	LFLQNNLIR	2.3711	2.44673	moderate dementia
CSF317	VAFSATR	CBLN2	0.139	VAFSATR	0.148765	0.129234	moderate dementia
CSF317	VAQLPLSLK	NPTXR	0.0309062	VAQLPLSLK	0.0314775	0.0303348	moderate dementia
CSF317	FNVYCFR	BCAN	5.50161	FNVYCFR	5.47605	5.52716	moderate dementia
CSF317	LLAPAALAFR	BAI2	0.0591632	LLAPAALAFR	0.0574491	0.0608773	moderate dementia
CSF317	TGFPSPAER	NCAN	0.30101	TGFPSPAER	0.294414	0.307607	moderate dementia
CSF317	DLAEVPASIPVNTR	LRRC4B	0.279246	DLAEVPASIPVNTR	0.28174	0.276753	moderate dementia
CSF317	SDDGVAVICR	CADM2	0.277584	SDDGVAVICR	0.273013	0.282155	moderate dementia
CSF317	VTATGFQQCSLIDGR	DNER	0.256287	VTATGFQQCSLIDGR	0.257846	0.254729	moderate dementia
CSF32	HDIDSPPASER	FRRS1L	0.0755297	HDIDSPPASER	0.0908646	0.0601949	severe dementia
CSF32	ITVNYPPYISK	OPCML	0.778185	ITVNYPPYISK	0.777727	0.778643	severe dementia
CSF32	FQLTFPLR	NPTX1	0.318198	FQLTFPLR	0.323519	0.312876	severe dementia
CSF32	FGEGVSSPK	VGF	0.19695	FGEGVSSPK	0.19283	0.201069	severe dementia
CSF32	LLLHCEGR	CADM3	1.00396	LLLHCEGR	0.993712	1.01422	severe dementia
CSF32	ALGITEIFIK	SERPINI1	0.0543585	ALGITEIFIK	0.054473	0.0542441	severe dementia
CSF32	ETGTPIWTSR	SEZ6L	0.338739	ETGTPIWTSR	0.337538	0.339941	severe dementia
CSF32	ELLALIQLER	ECM1	1.86249	ELLALIQLER	1.84342	1.88157	severe dementia
CSF32	FSDEGGFTCFFR	MOG	0.564642	FSDEGGFTCFFR	0.557318	0.571966	severe dementia
CSF32	VAFSATR	CBLN2	0.155408	VAFSATR	0.157697	0.153119	severe dementia
CSF32	AIIDGVESVSR	PTPRZ1	0.437386	AIIDGVESVSR	0.437157	0.437615	severe dementia
CSF32	ALEQDLPVNIK	CNDP1	0.518981	ALEQDLPVNIK	0.528708	0.509254	severe dementia
CSF32	ALEYIENLR	SCG2	0.909103	ALEYIENLR	0.899491	0.918716	severe dementia
CSF32	LSELIQPLPLER	KLK6	7.60781	LSELIQPLPLER	7.64453	7.57109	severe dementia
CSF32	TGFPSPAER	NCAN	0.274997	TGFPSPAER	0.27391	0.276084	severe dementia
CSF32	LTGISDPVTVK	OLFM1	0.0321287	LTGISDPVTVK	0.0300402	0.0342173	severe dementia
CSF32	ESTENVPR	NPY	0.0914368	ESTENVPR	0.0867448	0.0961288	severe dementia
CSF32	DLAEVPASIPVNTR	LRRC4B	0.227247	DLAEVPASIPVNTR	0.227562	0.226933	severe dementia
CSF32	LLNLGLITESQAHTLEDEVAEVLQK	SCG3	45.6354	LLNLGLITESQAHTLEDEVAEVLQK	45.3903	45.8805	severe dementia
CSF32	LSNVQELFLR	SLITRK1	0.0401967	LSNVQELFLR	0.0413697	0.0390237	severe dementia
CSF32	VTVTPDGTLIIR	CNTN2	0.0632275	VTVTPDGTLIIR	0.062312	0.0641431	severe dementia
CSF32	VAQLPLSLK	NPTXR	0.0294967	VAQLPLSLK	0.0292392	0.0297541	severe dementia
CSF32	SANSNPAMAPR	SST	0.0421472	SANSNPAMAPR+SANSNPAM[+16]APR	0.0428066	0.0414879	severe dementia
CSF32	LLAPAALAFR	BAI2	0.0656308	LLAPAALAFR	0.064658	0.0666035	severe dementia
CSF32	AIPVAQDLNAPSDWDSR	SPP1	5.99541	AIPVAQDLNAPSDWDSR	5.96466	6.02617	severe dementia
CSF32	DELAPAGTGVSR	APLP1	0.549136	DELAPAGTGVSR	0.554686	0.543585	severe dementia
CSF32	SDDGVAVICR	CADM2	0.222927	SDDGVAVICR	0.218235	0.227619	severe dementia
CSF32	FNVYCFR	BCAN	3.82077	FNVYCFR	3.83897	3.80258	severe dementia
CSF32	LFLQNNLIR	RTN4RL2	2.82046	LFLQNNLIR	2.75432	2.88661	severe dementia
CSF32	VTATGFQQCSLIDGR	DNER	0.275283	VTATGFQQCSLIDGR	0.274882	0.275684	severe dementia
CSF32	VFNTPEGVPSAPSSLK	NRCAM	0.962241	VFNTPEGVPSAPSSLK	0.969394	0.955089	severe dementia
CSF33	LLLHCEGR	CADM3	2.2132	LLLHCEGR	2.20963	2.21677	MCI
CSF33	DLAEVPASIPVNTR	LRRC4B	0.325214	DLAEVPASIPVNTR	0.333455	0.316973	MCI
CSF33	VAFSATR	CBLN2	0.253421	VAFSATR	0.266869	0.239972	MCI
CSF33	ITVNYPPYISK	OPCML	1.7336	ITVNYPPYISK	1.73386	1.73333	MCI
CSF33	ETGTPIWTSR	SEZ6L	0.619476	ETGTPIWTSR	0.61819	0.620762	MCI
CSF33	FSDEGGFTCFFR	MOG	0.716091	FSDEGGFTCFFR	0.717805	0.714377	MCI
CSF33	HDIDSPPASER	FRRS1L	0.112866	HDIDSPPASER	0.107328	0.118404	MCI
CSF33	ALEQDLPVNIK	CNDP1	0.822364	ALEQDLPVNIK	0.804564	0.840164	MCI
CSF33	LLNLGLITESQAHTLEDEVAEVLQK	SCG3	153.318	LLNLGLITESQAHTLEDEVAEVLQK	152.969	153.667	MCI
CSF33	ELLALIQLER	ECM1	3.64572	ELLALIQLER	3.63968	3.65176	MCI
CSF33	FQLTFPLR	NPTX1	0.424829	FQLTFPLR	0.422324	0.427334	MCI
CSF33	ALGITEIFIK	SERPINI1	0.256915	ALGITEIFIK	0.265287	0.248542	MCI
CSF33	ESTENVPR	NPY	0.37578	ESTENVPR	0.374066	0.377494	MCI
CSF33	VAQLPLSLK	NPTXR	0.054488	VAQLPLSLK	0.0584107	0.0505654	MCI
CSF33	LTGISDPVTVK	OLFM1	0.0404458	LTGISDPVTVK	0.0399513	0.0409402	MCI
CSF33	LLAPAALAFR	BAI2	0.137094	LLAPAALAFR	0.136138	0.13805	MCI
CSF33	VTATGFQQCSLIDGR	DNER	0.347299	VTATGFQQCSLIDGR	0.345849	0.34875	MCI
CSF33	VTVTPDGTLIIR	CNTN2	0.247487	VTVTPDGTLIIR	0.247092	0.247883	MCI
CSF33	FNVYCFR	BCAN	5.76855	FNVYCFR	5.78648	5.75061	MCI
CSF33	AIIDGVESVSR	PTPRZ1	0.666712	AIIDGVESVSR	0.664932	0.668492	MCI
CSF33	SDDGVAVICR	CADM2	0.394832	SDDGVAVICR	0.395821	0.393843	MCI
CSF33	TGFPSPAER	NCAN	0.583546	TGFPSPAER	0.592677	0.574415	MCI
CSF33	ALEYIENLR	SCG2	3.30581	ALEYIENLR	3.35749	3.25412	MCI
CSF33	SANSNPAMAPR	SST	0.156023	SANSNPAMAPR+SANSNPAM[+16]APR	0.1537	0.158345	MCI
CSF33	LSELIQPLPLER	KLK6	9.25962	LSELIQPLPLER	9.27253	9.24671	MCI
CSF33	LSNVQELFLR	SLITRK1	0.0712663	LSNVQELFLR	0.0734418	0.0690907	MCI
CSF33	AIPVAQDLNAPSDWDSR	SPP1	12.9886	AIPVAQDLNAPSDWDSR	13.0397	12.9375	MCI
CSF33	VFNTPEGVPSAPSSLK	NRCAM	1.8506	VFNTPEGVPSAPSSLK	1.83	1.87121	MCI
CSF33	LFLQNNLIR	RTN4RL2	4.47877	LFLQNNLIR	4.47613	4.4814	MCI
CSF33	FGEGVSSPK	VGF	0.861326	FGEGVSSPK	0.850449	0.872204	MCI
CSF33	DELAPAGTGVSR	APLP1	0.977884	DELAPAGTGVSR	0.996146	0.959622	MCI
CSF337	LLLHCEGR	CADM3	2.07567	LLLHCEGR	2.07885	2.07249	mild dementia
CSF337	SANSNPAMAPR	SST	0.386083	SANSNPAMAPR+SANSNPAM[+16]APR	0.389608	0.382558	mild dementia
CSF337	ESTENVPR	NPY	0.657595	ESTENVPR	0.659971	0.655219	mild dementia
CSF337	VAFSATR	CBLN2	0.197194	VAFSATR	0.203303	0.191084	mild dementia
CSF337	DLAEVPASIPVNTR	LRRC4B	0.222522	DLAEVPASIPVNTR	0.222564	0.222479	mild dementia
CSF337	ELLALIQLER	ECM1	3.26464	ELLALIQLER	3.29929	3.22999	mild dementia
CSF337	ITVNYPPYISK	OPCML	1.31621	ITVNYPPYISK	1.31926	1.31315	mild dementia
CSF337	VTATGFQQCSLIDGR	DNER	0.266602	VTATGFQQCSLIDGR	0.256759	0.276445	mild dementia
CSF337	FSDEGGFTCFFR	MOG	0.526585	FSDEGGFTCFFR	0.523022	0.530149	mild dementia
CSF337	LLNLGLITESQAHTLEDEVAEVLQK	SCG3	39.9846	LLNLGLITESQAHTLEDEVAEVLQK	39.583	40.3862	mild dementia
CSF337	ETGTPIWTSR	SEZ6L	0.489166	ETGTPIWTSR	0.488318	0.490015	mild dementia
CSF337	ALEYIENLR	SCG2	3.86055	ALEYIENLR	3.87735	3.84375	mild dementia
CSF337	SDDGVAVICR	CADM2	0.350944	SDDGVAVICR	0.352641	0.349247	mild dementia
CSF337	VTVTPDGTLIIR	CNTN2	0.116161	VTVTPDGTLIIR	0.116416	0.115906	mild dementia
CSF337	FGEGVSSPK	VGF	0.967895	FGEGVSSPK	0.980538	0.955253	mild dementia
CSF337	LLAPAALAFR	BAI2	0.0926573	LLAPAALAFR	0.0944392	0.0908754	mild dementia
CSF337	VAQLPLSLK	NPTXR	0.0461165	VAQLPLSLK	0.043274	0.048959	mild dementia
CSF337	LTGISDPVTVK	OLFM1	0.031013	LTGISDPVTVK	0.0289342	0.0330919	mild dementia
CSF337	FNVYCFR	BCAN	3.62772	FNVYCFR	3.63162	3.62382	mild dementia
CSF337	FQLTFPLR	NPTX1	0.295197	FQLTFPLR	0.29053	0.299863	mild dementia
CSF337	TGFPSPAER	NCAN	0.445425	TGFPSPAER	0.444789	0.446062	mild dementia
CSF337	ALGITEIFIK	SERPINI1	0.303088	ALGITEIFIK	0.300712	0.305464	mild dementia
CSF337	LSNVQELFLR	SLITRK1	0.0525228	LSNVQELFLR	0.0536258	0.0514197	mild dementia
CSF337	AIIDGVESVSR	PTPRZ1	0.4957	AIIDGVESVSR	0.491118	0.500281	mild dementia
CSF337	LSELIQPLPLER	KLK6	7.61361	LSELIQPLPLER	7.61891	7.60831	mild dementia
CSF337	ALEQDLPVNIK	CNDP1	0.693063	ALEQDLPVNIK	0.694421	0.691705	mild dementia
CSF337	DELAPAGTGVSR	APLP1	1.36033	DELAPAGTGVSR	1.35049	1.37017	mild dementia
CSF337	AIPVAQDLNAPSDWDSR	SPP1	12.8323	AIPVAQDLNAPSDWDSR	12.845	12.8196	mild dementia
CSF337	HDIDSPPASER	FRRS1L	0.133895	HDIDSPPASER	0.13644	0.131349	mild dementia
CSF337	VFNTPEGVPSAPSSLK	NRCAM	1.56232	VFNTPEGVPSAPSSLK	1.57611	1.54853	mild dementia
CSF337	LFLQNNLIR	RTN4RL2	2.36123	LFLQNNLIR	2.32797	2.3945	mild dementia
CSF361	FSDEGGFTCFFR	MOG	0.882041	FSDEGGFTCFFR	0.859955	0.904126	MCI
CSF361	FQLTFPLR	NPTX1	0.313679	FQLTFPLR	0.313778	0.313579	MCI
CSF361	ESTENVPR	NPY	0.409185	ESTENVPR	0.415452	0.402917	MCI
CSF361	VTVTPDGTLIIR	CNTN2	0.199966	VTVTPDGTLIIR	0.203448	0.196484	MCI
CSF361	LSNVQELFLR	SLITRK1	0.0577017	LSNVQELFLR	0.0575028	0.0579007	MCI
CSF361	VTATGFQQCSLIDGR	DNER	0.320245	VTATGFQQCSLIDGR	0.322732	0.317757	MCI
CSF361	SANSNPAMAPR	SST	0.188789	SANSNPAMAPR+SANSNPAM[+16]APR	0.186078	0.1915	MCI
CSF361	ALGITEIFIK	SERPINI1	0.273685	ALGITEIFIK	0.274979	0.272392	MCI
CSF361	ETGTPIWTSR	SEZ6L	0.625019	ETGTPIWTSR	0.621289	0.62875	MCI
CSF361	VAFSATR	CBLN2	0.213297	VAFSATR	0.212104	0.214491	MCI
CSF361	TGFPSPAER	NCAN	0.556921	TGFPSPAER	0.568163	0.545679	MCI
CSF361	ELLALIQLER	ECM1	3.86046	ELLALIQLER	3.85922	3.86171	MCI
CSF361	ALEYIENLR	SCG2	2.17854	ALEYIENLR	2.19227	2.16481	MCI
CSF361	FGEGVSSPK	VGF	0.37924	FGEGVSSPK	0.390382	0.368097	MCI
CSF361	VAQLPLSLK	NPTXR	0.0436742	VAQLPLSLK	0.0463604	0.0409881	MCI
CSF361	LLNLGLITESQAHTLEDEVAEVLQK	SCG3	64.6375	LLNLGLITESQAHTLEDEVAEVLQK	64.4568	64.8183	MCI
CSF361	SDDGVAVICR	CADM2	0.41018	SDDGVAVICR	0.418437	0.401922	MCI
CSF361	DLAEVPASIPVNTR	LRRC4B	0.314027	DLAEVPASIPVNTR	0.310197	0.317857	MCI
CSF361	LSELIQPLPLER	KLK6	10.0733	LSELIQPLPLER	10.0298	10.1169	MCI
CSF361	ITVNYPPYISK	OPCML	1.70419	ITVNYPPYISK	1.69404	1.71434	MCI
CSF361	HDIDSPPASER	FRRS1L	0.170718	HDIDSPPASER	0.197778	0.143657	MCI
CSF361	FNVYCFR	BCAN	6.11817	FNVYCFR	6.11638	6.11997	MCI
CSF361	LTGISDPVTVK	OLFM1	0.0382025	LTGISDPVTVK	0.0394958	0.0369092	MCI
CSF361	LFLQNNLIR	RTN4RL2	3.91019	LFLQNNLIR	3.92252	3.89785	MCI
CSF361	ALEQDLPVNIK	CNDP1	0.745148	ALEQDLPVNIK	0.75251	0.737786	MCI
CSF361	DELAPAGTGVSR	APLP1	1.50781	DELAPAGTGVSR	1.52213	1.49348	MCI
CSF361	AIIDGVESVSR	PTPRZ1	0.675011	AIIDGVESVSR	0.67511	0.674911	MCI
CSF361	VFNTPEGVPSAPSSLK	NRCAM	1.93707	VFNTPEGVPSAPSSLK	1.91096	1.96319	MCI
CSF361	AIPVAQDLNAPSDWDSR	SPP1	14.3599	AIPVAQDLNAPSDWDSR	14.4553	14.2646	MCI
CSF361	LLAPAALAFR	BAI2	0.0834685	LLAPAALAFR	0.0843639	0.0825732	MCI
CSF361	LLLHCEGR	CADM3	2.60487	LLLHCEGR	2.6057	2.60404	MCI
CSF37	FQLTFPLR	NPTX1	0.232939	FQLTFPLR	0.233913	0.231964	mild dementia
CSF37	FSDEGGFTCFFR	MOG	0.517858	FSDEGGFTCFFR	0.512444	0.523273	mild dementia
CSF37	VTVTPDGTLIIR	CNTN2	0.165959	VTVTPDGTLIIR	0.167313	0.164606	mild dementia
CSF37	TGFPSPAER	NCAN	0.298131	TGFPSPAER	0.308419	0.287843	mild dementia
CSF37	LSNVQELFLR	SLITRK1	0.0388773	LSNVQELFLR	0.041368	0.0363865	mild dementia
CSF37	ELLALIQLER	ECM1	2.51376	ELLALIQLER	2.51511	2.5124	mild dementia
CSF37	SDDGVAVICR	CADM2	0.222868	SDDGVAVICR	0.234347	0.211388	mild dementia
CSF37	ALEYIENLR	SCG2	1.70215	ALEYIENLR	1.66728	1.73702	mild dementia
CSF37	FGEGVSSPK	VGF	0.374803	FGEGVSSPK	0.367547	0.382059	mild dementia
CSF37	LFLQNNLIR	RTN4RL2	2.17994	LFLQNNLIR	2.20225	2.15763	mild dementia
CSF37	ALGITEIFIK	SERPINI1	0.181175	ALGITEIFIK	0.182149	0.1802	mild dementia
CSF37	LTGISDPVTVK	OLFM1	0.0349246	LTGISDPVTVK	0.0328129	0.0370363	mild dementia
CSF37	ETGTPIWTSR	SEZ6L	0.362078	ETGTPIWTSR	0.364732	0.359425	mild dementia
CSF37	DLAEVPASIPVNTR	LRRC4B	0.218265	DLAEVPASIPVNTR	0.214421	0.222109	mild dementia
CSF37	ALEQDLPVNIK	CNDP1	0.717551	ALEQDLPVNIK	0.713869	0.721233	mild dementia
CSF37	AIIDGVESVSR	PTPRZ1	0.593772	AIIDGVESVSR	0.592581	0.594963	mild dementia
CSF37	FNVYCFR	BCAN	4.5442	FNVYCFR	4.51626	4.57214	mild dementia
CSF37	SANSNPAMAPR	SST	0.0976882	SANSNPAMAPR+SANSNPAM[+16]APR	0.0947414	0.100635	mild dementia
CSF37	ESTENVPR	NPY	0.296399	ESTENVPR	0.319032	0.273765	mild dementia
CSF37	HDIDSPPASER	FRRS1L	0.0790541	HDIDSPPASER	0.0870678	0.0710404	mild dementia
CSF37	VAQLPLSLK	NPTXR	0.0278855	VAQLPLSLK	0.0276148	0.0281562	mild dementia
CSF37	LLLHCEGR	CADM3	1.67087	LLLHCEGR	1.6623	1.67945	mild dementia
CSF37	LLNLGLITESQAHTLEDEVAEVLQK	SCG3	66.2971	LLNLGLITESQAHTLEDEVAEVLQK		66.2971	mild dementia
CSF37	VTATGFQQCSLIDGR	DNER	0.222001	VTATGFQQCSLIDGR	0.225683	0.218319	mild dementia
CSF37	LSELIQPLPLER	KLK6	7.21098	LSELIQPLPLER	7.22948	7.19248	mild dementia
CSF37	ITVNYPPYISK	OPCML	0.917027	ITVNYPPYISK	0.912696	0.921359	mild dementia
CSF37	AIPVAQDLNAPSDWDSR	SPP1	8.53802	AIPVAQDLNAPSDWDSR	8.63278	8.44326	mild dementia
CSF37	DELAPAGTGVSR	APLP1	1.14639	DELAPAGTGVSR	1.15159	1.14119	mild dementia
CSF37	VAFSATR	CBLN2	0.124104	VAFSATR	0.123021	0.125187	mild dementia
CSF37	VFNTPEGVPSAPSSLK	NRCAM	1.10053	VFNTPEGVPSAPSSLK	1.08474	1.11632	mild dementia
CSF37	LLAPAALAFR	BAI2	0.0761843	LLAPAALAFR	0.0753721	0.0769965	mild dementia
CSF4	FQLTFPLR	NPTX1	0.105442	FQLTFPLR	0.105729	0.105155	moderate dementia
CSF4	LSNVQELFLR	SLITRK1	0.025285	LSNVQELFLR	0.0257152	0.0248548	moderate dementia
CSF4	ETGTPIWTSR	SEZ6L	0.232536	ETGTPIWTSR	0.232966	0.232106	moderate dementia
CSF4	DLAEVPASIPVNTR	LRRC4B	0.163373	DLAEVPASIPVNTR	0.161939	0.164807	moderate dementia
CSF4	FSDEGGFTCFFR	MOG	0.492317	FSDEGGFTCFFR	0.482566	0.502068	moderate dementia
CSF4	VTVTPDGTLIIR	CNTN2	0.199317	VTVTPDGTLIIR	0.192243	0.206391	moderate dementia
CSF4	ALGITEIFIK	SERPINI1	0.109648	ALGITEIFIK	0.111273	0.108023	moderate dementia
CSF4	ELLALIQLER	ECM1	1.87885	ELLALIQLER	1.87367	1.88403	moderate dementia
CSF4	ALEYIENLR	SCG2	0.98731	ALEYIENLR	1.00146	0.973162	moderate dementia
CSF4	VTATGFQQCSLIDGR	DNER	0.137849	VTATGFQQCSLIDGR	0.13651	0.139187	moderate dementia
CSF4	LTGISDPVTVK	OLFM1	0.0191669	LTGISDPVTVK	0.0199795	0.0183543	moderate dementia
CSF4	ESTENVPR	NPY	0.294721	ESTENVPR	0.287169	0.302273	moderate dementia
CSF4	LFLQNNLIR	RTN4RL2	1.46548	LFLQNNLIR	1.48479	1.44617	moderate dementia
CSF4	LLNLGLITESQAHTLEDEVAEVLQK	SCG3	43.0658	LLNLGLITESQAHTLEDEVAEVLQK	42.4221	43.7094	moderate dementia
CSF4	TGFPSPAER	NCAN	0.192338	TGFPSPAER	0.196162	0.188514	moderate dementia
CSF4	FNVYCFR	BCAN	2.94014	FNVYCFR	2.93019	2.95008	moderate dementia
CSF4	FGEGVSSPK	VGF	0.184213	FGEGVSSPK	0.183926	0.184499	moderate dementia
CSF4	ALEQDLPVNIK	CNDP1	0.470521	ALEQDLPVNIK	0.465359	0.475683	moderate dementia
CSF4	SDDGVAVICR	CADM2	0.163659	SDDGVAVICR	0.162704	0.164615	moderate dementia
CSF4	VFNTPEGVPSAPSSLK	NRCAM	0.71856	VFNTPEGVPSAPSSLK	0.709	0.728119	moderate dementia
CSF4	LLLHCEGR	CADM3	0.741662	LLLHCEGR	0.753611	0.729712	moderate dementia
CSF4	LLAPAALAFR	BAI2	0.056258	LLAPAALAFR	0.056019	0.0564969	moderate dementia
CSF4	AIIDGVESVSR	PTPRZ1	0.409914	AIIDGVESVSR	0.403413	0.416414	moderate dementia
CSF4	HDIDSPPASER	FRRS1L	0.0569749	HDIDSPPASER	0.0692111	0.0447387	moderate dementia
CSF4	VAFSATR	CBLN2	0.0772412	VAFSATR	0.0829769	0.0715054	moderate dementia
CSF4	DELAPAGTGVSR	APLP1	1.47169	DELAPAGTGVSR	1.46127	1.48211	moderate dementia
CSF4	SANSNPAMAPR	SST	0.0538808	SANSNPAMAPR+SANSNPAM[+16]APR	0.0487924	0.0589691	moderate dementia
CSF4	LSELIQPLPLER	KLK6	7.07088	LSELIQPLPLER	7.08841	7.05335	moderate dementia
CSF4	AIPVAQDLNAPSDWDSR	SPP1	7.78864	AIPVAQDLNAPSDWDSR	7.78147	7.79581	moderate dementia
CSF4	VAQLPLSLK	NPTXR	0.00917717	VAQLPLSLK	0.00946395	0.00889038	moderate dementia
CSF4	ITVNYPPYISK	OPCML	0.584089	ITVNYPPYISK	0.580838	0.587339	moderate dementia
CSF58	DELAPAGTGVSR	APLP1	1.06658	DELAPAGTGVSR	1.06284	1.07031	MCI
CSF58	HDIDSPPASER	FRRS1L	0.0950535	HDIDSPPASER	0.117455	0.0726523	MCI
CSF58	LSELIQPLPLER	KLK6	7.25619	LSELIQPLPLER	7.26775	7.24463	MCI
CSF58	LFLQNNLIR	RTN4RL2	2.94999	LFLQNNLIR	2.9404	2.95957	MCI
CSF58	ALEYIENLR	SCG2	2.7402	ALEYIENLR	2.74989	2.73052	MCI
CSF58	FQLTFPLR	NPTX1	0.326481	FQLTFPLR	0.328045	0.324917	MCI
CSF58	LSNVQELFLR	SLITRK1	0.0523702	LSNVQELFLR	0.053127	0.0516134	MCI
CSF58	FSDEGGFTCFFR	MOG	0.56245	FSDEGGFTCFFR	0.567092	0.557808	MCI
CSF58	VTVTPDGTLIIR	CNTN2	0.23163	VTVTPDGTLIIR	0.236322	0.226938	MCI
CSF58	ALGITEIFIK	SERPINI1	0.182892	ALGITEIFIK	0.18153	0.184254	MCI
CSF58	LLLHCEGR	CADM3	1.90187	LLLHCEGR	1.90923	1.89451	MCI
CSF58	VAQLPLSLK	NPTXR	0.0365027	VAQLPLSLK	0.0379407	0.0350648	MCI
CSF58	ESTENVPR	NPY	0.566385	ESTENVPR	0.562248	0.570523	MCI
CSF58	VAFSATR	CBLN2	0.18375	VAFSATR	0.198179	0.16932	MCI
CSF58	VTATGFQQCSLIDGR	DNER	0.277239	VTATGFQQCSLIDGR	0.274061	0.280418	MCI
CSF58	VFNTPEGVPSAPSSLK	NRCAM	1.58359	VFNTPEGVPSAPSSLK	1.57371	1.59347	MCI
CSF58	FGEGVSSPK	VGF	0.636566	FGEGVSSPK	0.639744	0.633387	MCI
CSF58	ETGTPIWTSR	SEZ6L	0.456574	ETGTPIWTSR	0.45771	0.455439	MCI
CSF58	FNVYCFR	BCAN	4.17085	FNVYCFR	4.19527	4.14643	MCI
CSF58	LTGISDPVTVK	OLFM1	0.0290609	LTGISDPVTVK	0.0294646	0.0286573	MCI
CSF58	TGFPSPAER	NCAN	0.372444	TGFPSPAER	0.379962	0.364927	MCI
CSF58	AIIDGVESVSR	PTPRZ1	0.480918	AIIDGVESVSR	0.47113	0.490706	MCI
CSF58	ELLALIQLER	ECM1	2.72446	ELLALIQLER	2.71521	2.73371	MCI
CSF58	ITVNYPPYISK	OPCML	1.3921	ITVNYPPYISK	1.38423	1.39997	MCI
CSF58	SDDGVAVICR	CADM2	0.347167	SDDGVAVICR	0.361344	0.33299	MCI
CSF58	DLAEVPASIPVNTR	LRRC4B	0.226408	DLAEVPASIPVNTR	0.222498	0.230318	MCI
CSF58	ALEQDLPVNIK	CNDP1	0.708764	ALEQDLPVNIK	0.713607	0.70392	MCI
CSF58	LLNLGLITESQAHTLEDEVAEVLQK	SCG3	70.461	LLNLGLITESQAHTLEDEVAEVLQK	71.5424	69.3796	MCI
CSF58	SANSNPAMAPR	SST	0.151386	SANSNPAMAPR+SANSNPAM[+16]APR	0.158175	0.144597	MCI
CSF58	AIPVAQDLNAPSDWDSR	SPP1	9.33128	AIPVAQDLNAPSDWDSR	9.2493	9.41327	MCI
CSF58	LLAPAALAFR	BAI2	0.11357	LLAPAALAFR	0.111804	0.115336	MCI
CSF6	ETGTPIWTSR	SEZ6L	0.167116	ETGTPIWTSR	0.167283	0.166949	moderate dementia
CSF6	FSDEGGFTCFFR	MOG	0.362636	FSDEGGFTCFFR	0.36277	0.362502	moderate dementia
CSF6	VTVTPDGTLIIR	CNTN2	0.137442	VTVTPDGTLIIR	0.138812	0.136072	moderate dementia
CSF6	FQLTFPLR	NPTX1	0.0982445	FQLTFPLR	0.0982445	0.0982445	moderate dementia
CSF6	ESTENVPR	NPY	0.179447	ESTENVPR	0.175102	0.183791	moderate dementia
CSF6	ELLALIQLER	ECM1	1.69422	ELLALIQLER	1.68475	1.70368	moderate dementia
CSF6	DLAEVPASIPVNTR	LRRC4B	0.134368	DLAEVPASIPVNTR	0.139815	0.128921	moderate dementia
CSF6	VTATGFQQCSLIDGR	DNER	0.135738	VTATGFQQCSLIDGR	0.132329	0.139146	moderate dementia
CSF6	ALGITEIFIK	SERPINI1	0.11268	ALGITEIFIK	0.110542	0.114819	moderate dementia
CSF6	TGFPSPAER	NCAN	0.170591	TGFPSPAER	0.171961	0.169221	moderate dementia
CSF6	SANSNPAMAPR	SST	0.0543195	SANSNPAMAPR+SANSNPAM[+16]APR	0.0543195		moderate dementia
CSF6	FGEGVSSPK	VGF	0.153315	FGEGVSSPK	0.153449	0.153181	moderate dementia
CSF6	SDDGVAVICR	CADM2	0.118896	SDDGVAVICR	0.119364	0.118428	moderate dementia
CSF6	LSNVQELFLR	SLITRK1	0.0228903	LSNVQELFLR	0.0225896	0.0231911	moderate dementia
CSF6	ALEYIENLR	SCG2	0.909731	ALEYIENLR	0.907592	0.911869	moderate dementia
CSF6	ALEQDLPVNIK	CNDP1	0.410355	ALEQDLPVNIK	0.406879	0.41383	moderate dementia
CSF6	LFLQNNLIR	RTN4RL2	1.5663	LFLQNNLIR	1.59998	1.53261	moderate dementia
CSF6	LTGISDPVTVK	OLFM1	0.0182454	LTGISDPVTVK	0.0159063	0.0205846	moderate dementia
CSF6	HDIDSPPASER	FRRS1L	0.0554714	HDIDSPPASER	0.0542684	0.0566744	moderate dementia
CSF6	FNVYCFR	BCAN	3.0405	FNVYCFR	3.03502	3.04598	moderate dementia
CSF6	LLNLGLITESQAHTLEDEVAEVLQK	SCG3	20.0588	LLNLGLITESQAHTLEDEVAEVLQK	20.0588		moderate dementia
CSF6	ITVNYPPYISK	OPCML	0.465826	ITVNYPPYISK	0.470237	0.461415	moderate dementia
CSF6	VAFSATR	CBLN2	0.0717786	VAFSATR	0.074051	0.0695063	moderate dementia
CSF6	LLLHCEGR	CADM3	0.585624	LLLHCEGR	0.574764	0.596485	moderate dementia
CSF6	AIIDGVESVSR	PTPRZ1	0.302887	AIIDGVESVSR	0.298877	0.306897	moderate dementia
CSF6	DELAPAGTGVSR	APLP1	1.10729	DELAPAGTGVSR	1.0994	1.11518	moderate dementia
CSF6	VFNTPEGVPSAPSSLK	NRCAM	0.517399	VFNTPEGVPSAPSSLK	0.530765	0.504032	moderate dementia
CSF6	LSELIQPLPLER	KLK6	5.4817	LSELIQPLPLER	5.47418	5.48922	moderate dementia
CSF6	AIPVAQDLNAPSDWDSR	SPP1	6.39341	AIPVAQDLNAPSDWDSR	6.31572	6.47111	moderate dementia
CSF6	VAQLPLSLK	NPTXR	0.0152379	VAQLPLSLK	0.0149038	0.0155721	moderate dementia
CSF6	LLAPAALAFR	BAI2	0.0450454	LLAPAALAFR	0.0465158	0.0435751	moderate dementia
CSF69	LTGISDPVTVK	OLFM1	0.0265425	LTGISDPVTVK	0.0269996	0.0260854	moderate dementia
CSF69	ETGTPIWTSR	SEZ6L	0.443544	ETGTPIWTSR	0.446987	0.4401	moderate dementia
CSF69	SANSNPAMAPR	SST	0.0901122	SANSNPAMAPR+SANSNPAM[+16]APR	0.0876515	0.092573	moderate dementia
CSF69	FQLTFPLR	NPTX1	0.270301	FQLTFPLR	0.272556	0.268046	moderate dementia
CSF69	FSDEGGFTCFFR	MOG	0.42529	FSDEGGFTCFFR	0.431507	0.419073	moderate dementia
CSF69	ELLALIQLER	ECM1	2.45744	ELLALIQLER	2.44094	2.47395	moderate dementia
CSF69	LLNLGLITESQAHTLEDEVAEVLQK	SCG3	39.573	LLNLGLITESQAHTLEDEVAEVLQK	40.152	38.9941	moderate dementia
CSF69	ALEYIENLR	SCG2	1.74346	ALEYIENLR	1.72139	1.76552	moderate dementia
CSF69	TGFPSPAER	NCAN	0.268229	TGFPSPAER	0.264877	0.271581	moderate dementia
CSF69	ALGITEIFIK	SERPINI1	0.19174	ALGITEIFIK	0.191618	0.191862	moderate dementia
CSF69	LSNVQELFLR	SLITRK1	0.0490625	LSNVQELFLR	0.0477217	0.0504034	moderate dementia
CSF69	AIIDGVESVSR	PTPRZ1	0.411882	AIIDGVESVSR	0.410906	0.412857	moderate dementia
CSF69	FNVYCFR	BCAN	3.70523	FNVYCFR	3.71656	3.69389	moderate dementia
CSF69	VTVTPDGTLIIR	CNTN2	0.165441	VTVTPDGTLIIR	0.162485	0.168397	moderate dementia
CSF69	LSELIQPLPLER	KLK6	7.39392	LSELIQPLPLER	7.41931	7.36852	moderate dementia
CSF69	LFLQNNLIR	RTN4RL2	2.8093	LFLQNNLIR	2.79065	2.82795	moderate dementia
CSF69	DELAPAGTGVSR	APLP1	1.18341	DELAPAGTGVSR	1.1747	1.19213	moderate dementia
CSF69	AIPVAQDLNAPSDWDSR	SPP1	9.91383	AIPVAQDLNAPSDWDSR	9.82267	10.005	moderate dementia
CSF69	FGEGVSSPK	VGF	0.351117	FGEGVSSPK	0.35325	0.348984	moderate dementia
CSF69	DLAEVPASIPVNTR	LRRC4B	0.222366	DLAEVPASIPVNTR	0.226358	0.218374	moderate dementia
CSF69	ESTENVPR	NPY	0.355079	ESTENVPR	0.35386	0.356298	moderate dementia
CSF69	ALEQDLPVNIK	CNDP1	0.543893	ALEQDLPVNIK	0.539749	0.548038	moderate dementia
CSF69	LLAPAALAFR	BAI2	0.0964795	LLAPAALAFR	0.0941026	0.0988564	moderate dementia
CSF69	VAFSATR	CBLN2	0.161145	VAFSATR	0.170165	0.152124	moderate dementia
CSF69	HDIDSPPASER	FRRS1L	0.114337	HDIDSPPASER	0.10873	0.119944	moderate dementia
CSF69	VTATGFQQCSLIDGR	DNER	0.254272	VTATGFQQCSLIDGR	0.253053	0.255491	moderate dementia
CSF69	ITVNYPPYISK	OPCML	1.19432	ITVNYPPYISK	1.19164	1.197	moderate dementia
CSF69	VAQLPLSLK	NPTXR	0.024318	VAQLPLSLK	0.024257	0.0243789	moderate dementia
CSF69	VFNTPEGVPSAPSSLK	NRCAM	1.51251	VFNTPEGVPSAPSSLK	1.512	1.51302	moderate dementia
CSF69	SDDGVAVICR	CADM2	0.275664	SDDGVAVICR	0.269143	0.282186	moderate dementia
CSF69	LLLHCEGR	CADM3	1.58717	LLLHCEGR	1.60799	1.56634	moderate dementia
CSF72	ALGITEIFIK	SERPINI1	0.232372	ALGITEIFIK	0.229843	0.234901	severe dementia
CSF72	FQLTFPLR	NPTX1	0.284424	FQLTFPLR	0.28028	0.288569	severe dementia
CSF72	TGFPSPAER	NCAN	0.670318	TGFPSPAER	0.660027	0.680609	severe dementia
CSF72	LFLQNNLIR	RTN4RL2	3.49921	LFLQNNLIR	3.57184	3.42658	severe dementia
CSF72	SANSNPAMAPR	SST	0.171382	SANSNPAMAPR+SANSNPAM[+16]APR	0.17372	0.169045	severe dementia
CSF72	ALEYIENLR	SCG2	4.13198	ALEYIENLR	4.11273	4.15123	severe dementia
CSF72	LSNVQELFLR	SLITRK1	0.0938129	LSNVQELFLR	0.0948314	0.0927943	severe dementia
CSF72	LLNLGLITESQAHTLEDEVAEVLQK	SCG3	165.601	LLNLGLITESQAHTLEDEVAEVLQK	165.541	165.662	severe dementia
CSF72	VTVTPDGTLIIR	CNTN2	0.190822	VTVTPDGTLIIR	0.184746	0.196898	severe dementia
CSF72	LSELIQPLPLER	KLK6	9.80481	LSELIQPLPLER	9.81154	9.79808	severe dementia
CSF72	VTATGFQQCSLIDGR	DNER	0.388177	VTATGFQQCSLIDGR	0.382276	0.394077	severe dementia
CSF72	ESTENVPR	NPY	0.427163	ESTENVPR	0.427233	0.427093	severe dementia
CSF72	FNVYCFR	BCAN	4.05499	FNVYCFR	4.09728	4.0127	severe dementia
CSF72	ALEQDLPVNIK	CNDP1	0.912208	ALEQDLPVNIK	0.908415	0.916001	severe dementia
CSF72	DELAPAGTGVSR	APLP1	0.83838	DELAPAGTGVSR	0.843227	0.833533	severe dementia
CSF72	HDIDSPPASER	FRRS1L	0.189944	HDIDSPPASER	0.200621	0.179267	severe dementia
CSF72	VFNTPEGVPSAPSSLK	NRCAM	2.4062	VFNTPEGVPSAPSSLK	2.38074	2.43167	severe dementia
CSF72	FSDEGGFTCFFR	MOG	0.854185	FSDEGGFTCFFR	0.854185	0.854185	severe dementia
CSF72	FGEGVSSPK	VGF	0.905745	FGEGVSSPK	0.893101	0.91839	severe dementia
CSF72	ITVNYPPYISK	OPCML	2.34662	ITVNYPPYISK	2.34536	2.34789	severe dementia
CSF72	VAQLPLSLK	NPTXR	0.0297841	VAQLPLSLK	0.0283792	0.031189	severe dementia
CSF72	LLAPAALAFR	BAI2	0.188785	LLAPAALAFR	0.186994	0.190576	severe dementia
CSF72	AIPVAQDLNAPSDWDSR	SPP1	19.6038	AIPVAQDLNAPSDWDSR	19.5429	19.6646	severe dementia
CSF72	VAFSATR	CBLN2	0.262297	VAFSATR	0.272834	0.25176	severe dementia
CSF72	ELLALIQLER	ECM1	4.08302	ELLALIQLER	4.04556	4.12048	severe dementia
CSF72	AIIDGVESVSR	PTPRZ1	0.596103	AIIDGVESVSR	0.593996	0.598211	severe dementia
CSF72	LTGISDPVTVK	OLFM1	0.0329803	LTGISDPVTVK	0.03147	0.0344905	severe dementia
CSF72	ETGTPIWTSR	SEZ6L	0.808631	ETGTPIWTSR	0.814075	0.803187	severe dementia
CSF72	DLAEVPASIPVNTR	LRRC4B	0.242136	DLAEVPASIPVNTR	0.242277	0.241996	severe dementia
CSF72	SDDGVAVICR	CADM2	0.566108	SDDGVAVICR	0.56646	0.565757	severe dementia
CSF72	LLLHCEGR	CADM3	2.4785	LLLHCEGR	2.49781	2.45918	severe dementia
CSF9	ALGITEIFIK	SERPINI1	0.0242022	ALGITEIFIK	0.0265749	0.0218294	moderate dementia
CSF9	SANSNPAMAPR	SST	0.0134112	SANSNPAMAPR+SANSNPAM[+16]APR	0.0128447	0.0139778	moderate dementia
CSF9	VFNTPEGVPSAPSSLK	NRCAM	0.423801	VFNTPEGVPSAPSSLK	0.43237	0.415233	moderate dementia
CSF9	LSNVQELFLR	SLITRK1	0.0124965	LSNVQELFLR	0.0113892	0.0136038	moderate dementia
CSF9	LFLQNNLIR	RTN4RL2	0.53308	LFLQNNLIR	0.539091	0.527069	moderate dementia
CSF9	TGFPSPAER	NCAN	0.112232	TGFPSPAER	0.110412	0.114051	moderate dementia
CSF9	ESTENVPR	NPY	0.00964922	ESTENVPR	0.0104401	0.0088583	moderate dementia
CSF9	ALEYIENLR	SCG2	0.0385969	ALEYIENLR	0.0385969	0.0385969	moderate dementia
CSF9	FNVYCFR	BCAN	0.983272	FNVYCFR	0.999723	0.966821	moderate dementia
CSF9	LSELIQPLPLER	KLK6	4.32106	LSELIQPLPLER	4.27624	4.36588	moderate dementia
CSF9	LLNLGLITESQAHTLEDEVAEVLQK	SCG3	2.82271	LLNLGLITESQAHTLEDEVAEVLQK	2.82271	2.82271	moderate dementia
CSF9	AIIDGVESVSR	PTPRZ1	0.30055	AIIDGVESVSR	0.299284	0.301815	moderate dementia
CSF9	AIPVAQDLNAPSDWDSR	SPP1	0.371293	AIPVAQDLNAPSDWDSR	0.371293	0.371293	moderate dementia
CSF9	DLAEVPASIPVNTR	LRRC4B	0.102029	DLAEVPASIPVNTR	0.103452	0.100605	moderate dementia
CSF9	FGEGVSSPK	VGF	0.00775102	FGEGVSSPK	0.00980741	0.00569462	moderate dementia
CSF9	VTVTPDGTLIIR	CNTN2	0.0881876	VTVTPDGTLIIR	0.0881085	0.0882667	moderate dementia
CSF9	ALEQDLPVNIK	CNDP1	0.348954	ALEQDLPVNIK	0.346739	0.351168	moderate dementia
CSF9	LLAPAALAFR	BAI2	0.0261004	LLAPAALAFR	0.0276822	0.0245185	moderate dementia
CSF9	VTATGFQQCSLIDGR	DNER	0.144264	VTATGFQQCSLIDGR	0.147111	0.141416	moderate dementia
CSF9	ELLALIQLER	ECM1	1.6293	ELLALIQLER	1.63852	1.62007	moderate dementia
CSF9	FSDEGGFTCFFR	MOG	0.249614	FSDEGGFTCFFR	0.249931	0.249298	moderate dementia
CSF9	VAFSATR	CBLN2	0.0382805	VAFSATR	0.0354332	0.0411278	moderate dementia
CSF9	DELAPAGTGVSR	APLP1	0.0150802	DELAPAGTGVSR	0.0150802	0.0150802	moderate dementia
CSF9	HDIDSPPASER	FRRS1L	0.0496698	HDIDSPPASER	0.0531498	0.0461897	moderate dementia
CSF9	VAQLPLSLK	NPTXR	0.012892	VAQLPLSLK	0.0113892	0.0143947	moderate dementia
CSF9	LTGISDPVTVK	OLFM1		LTGISDPVTVK			moderate dementia
CSF9	ETGTPIWTSR	SEZ6L	0.16467	ETGTPIWTSR	0.169257	0.160082	moderate dementia
CSF9	SDDGVAVICR	CADM2	0.0811484	SDDGVAVICR	0.0832048	0.079092	moderate dementia
CSF9	FQLTFPLR	NPTX1	0.0870012	FQLTFPLR	0.0870012	0.0870012	moderate dementia
CSF9	LLLHCEGR	CADM3	0.185866	LLLHCEGR	0.181912	0.189821	moderate dementia
CSF9	ITVNYPPYISK	OPCML	0.298019	ITVNYPPYISK	0.284731	0.311306	moderate dementia
CSF92	ALEQDLPVNIK	CNDP1	0.758465	ALEQDLPVNIK	0.755739	0.761191	moderate dementia
CSF92	TGFPSPAER	NCAN	0.663827	TGFPSPAER	0.665616	0.662038	moderate dementia
CSF92	LLNLGLITESQAHTLEDEVAEVLQK	SCG3	108.703	LLNLGLITESQAHTLEDEVAEVLQK	109.445	107.96	moderate dementia
CSF92	ALEYIENLR	SCG2	3.82929	ALEYIENLR	3.82095	3.83764	moderate dementia
CSF92	LSELIQPLPLER	KLK6	9.13795	LSELIQPLPLER	9.1848	9.0911	moderate dementia
CSF92	LFLQNNLIR	RTN4RL2	3.68891	LFLQNNLIR	3.53916	3.83866	moderate dementia
CSF92	VFNTPEGVPSAPSSLK	NRCAM	2.25485	VFNTPEGVPSAPSSLK	2.20197	2.30774	moderate dementia
CSF92	AIIDGVESVSR	PTPRZ1	0.693215	AIIDGVESVSR	0.693386	0.693045	moderate dementia
CSF92	FNVYCFR	BCAN	5.97453	FNVYCFR	6.03603	5.91303	moderate dementia
CSF92	LSNVQELFLR	SLITRK1	0.0697645	LSNVQELFLR	0.0682312	0.0712978	moderate dementia
CSF92	VTATGFQQCSLIDGR	DNER	0.291154	VTATGFQQCSLIDGR	0.281613	0.300694	moderate dementia
CSF92	VTVTPDGTLIIR	CNTN2	0.241322	VTVTPDGTLIIR	0.242685	0.239959	moderate dementia
CSF92	FSDEGGFTCFFR	MOG	0.738873	FSDEGGFTCFFR	0.73734	0.740406	moderate dementia
CSF92	HDIDSPPASER	FRRS1L	0.133396	HDIDSPPASER	0.137655	0.129137	moderate dementia
CSF92	ESTENVPR	NPY	0.48077	ESTENVPR	0.492184	0.469356	moderate dementia
CSF92	AIPVAQDLNAPSDWDSR	SPP1	14.4793	AIPVAQDLNAPSDWDSR	14.4448	14.5137	moderate dementia
CSF92	DELAPAGTGVSR	APLP1	1.24418	DELAPAGTGVSR	1.23464	1.25372	moderate dementia
CSF92	SANSNPAMAPR	SST	0.166401	SANSNPAMAPR+SANSNPAM[+16]APR	0.16698	0.165821	moderate dementia
CSF92	ALGITEIFIK	SERPINI1	0.181439	ALGITEIFIK	0.179905	0.182972	moderate dementia
CSF92	LTGISDPVTVK	OLFM1	0.0407172	LTGISDPVTVK	0.0402061	0.0412283	moderate dementia
CSF92	FGEGVSSPK	VGF	0.773031	FGEGVSSPK	0.77482	0.771242	moderate dementia
CSF92	VAFSATR	CBLN2	0.239533	VAFSATR	0.236807	0.242259	moderate dementia
CSF92	ITVNYPPYISK	OPCML	2.09549	ITVNYPPYISK	2.09617	2.09481	moderate dementia
CSF92	LLAPAALAFR	BAI2	0.142297	LLAPAALAFR	0.140892	0.143703	moderate dementia
CSF92	DLAEVPASIPVNTR	LRRC4B	0.310448	DLAEVPASIPVNTR	0.307679	0.313216	moderate dementia
CSF92	ETGTPIWTSR	SEZ6L	0.573662	ETGTPIWTSR	0.573193	0.57413	moderate dementia
CSF92	FQLTFPLR	NPTX1	0.421739	FQLTFPLR	0.419439	0.424038	moderate dementia
CSF92	LLLHCEGR	CADM3	2.93205	LLLHCEGR	2.86426	2.99984	moderate dementia
CSF92	ELLALIQLER	ECM1	4.04794	ELLALIQLER	4.04972	4.04617	moderate dementia
CSF92	VAQLPLSLK	NPTXR	0.0402487	VAQLPLSLK	0.0374803	0.0430172	moderate dementia
CSF92	SDDGVAVICR	CADM2	0.478896	SDDGVAVICR	0.486562	0.47123	moderate dementia
CSF93	LSELIQPLPLER	KLK6	7.98205	LSELIQPLPLER	7.96685	7.99724	moderate dementia
CSF93	LSNVQELFLR	SLITRK1	0.0384094	LSNVQELFLR	0.042244	0.0345747	moderate dementia
CSF93	LFLQNNLIR	RTN4RL2	3.15422	LFLQNNLIR	3.20602	3.10242	moderate dementia
CSF93	VFNTPEGVPSAPSSLK	NRCAM	1.24312	VFNTPEGVPSAPSSLK	1.23212	1.25412	moderate dementia
CSF93	VAFSATR	CBLN2	0.153135	VAFSATR	0.157912	0.148357	moderate dementia
CSF93	FSDEGGFTCFFR	MOG	0.520255	FSDEGGFTCFFR	0.509443	0.531068	moderate dementia
CSF93	FNVYCFR	BCAN	5.71904	FNVYCFR	5.71753	5.72054	moderate dementia
CSF93	LLNLGLITESQAHTLEDEVAEVLQK	SCG3	114.673	LLNLGLITESQAHTLEDEVAEVLQK	114.633	114.713	moderate dementia
CSF93	HDIDSPPASER	FRRS1L	0.100832	HDIDSPPASER	0.0940432	0.107622	moderate dementia
CSF93	VTATGFQQCSLIDGR	DNER	0.214866	VTATGFQQCSLIDGR	0.210717	0.219015	moderate dementia
CSF93	SANSNPAMAPR	SST	0.0965554	SANSNPAMAPR+SANSNPAM[+16]APR	0.0801575	0.112953	moderate dementia
CSF93	VTVTPDGTLIIR	CNTN2	0.210214	VTVTPDGTLIIR	0.207825	0.212603	moderate dementia
CSF93	TGFPSPAER	NCAN	0.377242	TGFPSPAER	0.389248	0.365235	moderate dementia
CSF93	AIIDGVESVSR	PTPRZ1	0.70369	AIIDGVESVSR	0.701552	0.705827	moderate dementia
CSF93	ALEQDLPVNIK	CNDP1	0.702558	ALEQDLPVNIK	0.721166	0.683951	moderate dementia
CSF93	DELAPAGTGVSR	APLP1	1.10526	DELAPAGTGVSR	1.10413	1.10639	moderate dementia
CSF93	ELLALIQLER	ECM1	3.29036	ELLALIQLER	3.3087	3.27203	moderate dementia
CSF93	ALGITEIFIK	SERPINI1	0.153386	ALGITEIFIK	0.150369	0.156403	moderate dementia
CSF93	DLAEVPASIPVNTR	LRRC4B	0.287284	DLAEVPASIPVNTR	0.290176	0.284393	moderate dementia
CSF93	ALEYIENLR	SCG2	1.81926	ALEYIENLR	1.80694	1.83158	moderate dementia
CSF93	FGEGVSSPK	VGF	0.317585	FGEGVSSPK	0.32035	0.314819	moderate dementia
CSF93	VAQLPLSLK	NPTXR	0.0321859	VAQLPLSLK		0.0321859	moderate dementia
CSF93	LLAPAALAFR	BAI2	0.0747443	LLAPAALAFR	0.0749328	0.0745557	moderate dementia
CSF93	AIPVAQDLNAPSDWDSR	SPP1	12.2384	AIPVAQDLNAPSDWDSR	12.2814	12.1954	moderate dementia
CSF93	LLLHCEGR	CADM3	1.50924	LLLHCEGR	1.50871	1.50976	moderate dementia
CSF93	ETGTPIWTSR	SEZ6L	0.38051	ETGTPIWTSR	0.38686	0.374161	moderate dementia
CSF93	FQLTFPLR	NPTX1	0.253967	FQLTFPLR	0.257487	0.250447	moderate dementia
CSF93	LTGISDPVTVK	OLFM1	0.0361463	LTGISDPVTVK	0.039478	0.0328146	moderate dementia
CSF93	ESTENVPR	NPY	0.290176	ESTENVPR	0.289422	0.290931	moderate dementia
CSF93	ITVNYPPYISK	OPCML	1.00606	ITVNYPPYISK	1.01335	0.998769	moderate dementia
CSF93	SDDGVAVICR	CADM2	0.228948	SDDGVAVICR	0.229576	0.228319	moderate dementia
CSF96	LLNLGLITESQAHTLEDEVAEVLQK	SCG3		LLNLGLITESQAHTLEDEVAEVLQK			mild dementia
CSF96	AIPVAQDLNAPSDWDSR	SPP1	8.58204	AIPVAQDLNAPSDWDSR	8.60526	8.55883	mild dementia
CSF96	LSELIQPLPLER	KLK6	5.97552	LSELIQPLPLER	5.97331	5.97773	mild dementia
CSF96	LFLQNNLIR	RTN4RL2	2.21079	LFLQNNLIR	2.2318	2.18977	mild dementia
CSF96	DELAPAGTGVSR	APLP1	0.860889	DELAPAGTGVSR	0.859775	0.862004	mild dementia
CSF96	FSDEGGFTCFFR	MOG	0.452496	FSDEGGFTCFFR	0.45706	0.447932	mild dementia
CSF96	ALEYIENLR	SCG2	1.77007	ALEYIENLR	1.80659	1.73356	mild dementia
CSF96	VAFSATR	CBLN2	0.122173	VAFSATR	0.125463	0.118882	mild dementia
CSF96	ITVNYPPYISK	OPCML	1.0001	ITVNYPPYISK	0.9984	1.0018	mild dementia
CSF96	VFNTPEGVPSAPSSLK	NRCAM	1.15079	VFNTPEGVPSAPSSLK	1.13575	1.16583	mild dementia
CSF96	LLLHCEGR	CADM3	1.52031	LLLHCEGR	1.50903	1.53158	mild dementia
CSF96	FGEGVSSPK	VGF	0.405792	FGEGVSSPK	0.413541	0.398044	mild dementia
CSF96	FQLTFPLR	NPTX1	0.251776	FQLTFPLR	0.255066	0.248485	mild dementia
CSF96	FNVYCFR	BCAN	3.32881	FNVYCFR	3.30344	3.35418	mild dementia
CSF96	VTVTPDGTLIIR	CNTN2	0.214068	VTVTPDGTLIIR	0.21091	0.217226	mild dementia
CSF96	LSNVQELFLR	SLITRK1	0.0358239	LSNVQELFLR	0.038796	0.0328519	mild dementia
CSF96	ELLALIQLER	ECM1	2.01764	ELLALIQLER	2.00304	2.03223	mild dementia
CSF96	ALGITEIFIK	SERPINI1	0.197695	ALGITEIFIK	0.200402	0.194988	mild dementia
CSF96	ESTENVPR	NPY	0.360256	ESTENVPR	0.374373	0.346139	mild dementia
CSF96	VTATGFQQCSLIDGR	DNER	0.235005	VTATGFQQCSLIDGR	0.232139	0.237871	mild dementia
CSF96	HDIDSPPASER	FRRS1L	0.0730278	HDIDSPPASER		0.0730278	mild dementia
CSF96	AIIDGVESVSR	PTPRZ1	0.379628	AIIDGVESVSR	0.375647	0.383608	mild dementia
CSF96	SANSNPAMAPR	SST	0.110007	SANSNPAMAPR+SANSNPAM[+16]APR		0.110007	mild dementia
CSF96	ALEQDLPVNIK	CNDP1	0.524781	ALEQDLPVNIK	0.521172	0.52839	mild dementia
CSF96	TGFPSPAER	NCAN	0.281072	TGFPSPAER	0.289829	0.272315	mild dementia
CSF96	LTGISDPVTVK	OLFM1	0.0235907	LTGISDPVTVK	0.025634	0.0215474	mild dementia
CSF96	DLAEVPASIPVNTR	LRRC4B	0.1805	DLAEVPASIPVNTR	0.183206	0.177793	mild dementia
CSF96	ETGTPIWTSR	SEZ6L	0.362406	ETGTPIWTSR	0.365192	0.359619	mild dementia
CSF96	SDDGVAVICR	CADM2	0.231184	SDDGVAVICR	0.236385	0.225983	mild dementia
CSF96	VAQLPLSLK	NPTXR	0.0277304	VAQLPLSLK	0.0281815	0.0272793	mild dementia
CSF96	LLAPAALAFR	BAI2	0.0787861	LLAPAALAFR	0.0787596	0.0788127	mild dementia

## Sheet: Set 2
Sample	Peptide Sequence	Protein Name	Mean Conc (fmol/µL)	Peptide Sequence2	Conc Replicate 1 (fmol/µL)	Conc Replicate 2 (fmol/µL)	Stage
CSF10	ELLALIQLER	ECM1	1.54654	ELLALIQLER	1.56342	1.52967	mild dementia
CSF10	LTGISDPVTVK	OLFM1	0.0261354	LTGISDPVTVK	0.0210025	0.0312683	mild dementia
CSF10	VTVTPDGTLIIR	CNTN2	0.120506	VTVTPDGTLIIR	0.123943	0.117068	mild dementia
CSF10	HDIDSPPASER	FRRS1L	0.0774174	HDIDSPPASER	0.0809963	0.0738385	mild dementia
CSF10	AIIDGVESVSR	PTPRZ1	0.467047	AIIDGVESVSR	0.466388	0.467707	mild dementia
CSF10	SANSNPAMAPR	SST	0.00725117	SANSNPAMAPR+SANSNPAM[+16]APR	0.00763884	0.00686351	mild dementia
CSF10	TGFPSPAER	NCAN	0.195992	TGFPSPAER	0.1991	0.192884	mild dementia
CSF10	ALEQDLPVNIK	CNDP1	0.67905	ALEQDLPVNIK	0.679616	0.678485	mild dementia
CSF10	SDDGVAVICR	CADM2	0.109628	SDDGVAVICR	0.109816	0.109439	mild dementia
CSF10	VTATGFQQCSLIDGR	DNER	0.251936	VTATGFQQCSLIDGR	0.253349	0.250523	mild dementia
CSF10	FQLTFPLR	NPTX1	0.0811847	FQLTFPLR	0.0815614	0.0808079	mild dementia
CSF10	VAFSATR	CBLN2	0.0408749	VAFSATR	0.0384262	0.0433236	mild dementia
CSF10	LLAPAALAFR	BAI2	0.0207671	LLAPAALAFR	0.0204374	0.0210967	mild dementia
CSF10	DELAPAGTGVSR	APLP1	0.00897866	DELAPAGTGVSR	0.00897866	0.00897866	mild dementia
CSF10	LSELIQPLPLER	KLK6	6.27996	LSELIQPLPLER	6.26309	6.29683	mild dementia
CSF10	FSDEGGFTCFFR	MOG	0.227731	FSDEGGFTCFFR	0.229803	0.225659	mild dementia
CSF10	LSNVQELFLR	SLITRK1	0.0217089	LSNVQELFLR	0.0221327	0.0212851	mild dementia
CSF10	DLAEVPASIPVNTR	LRRC4B	0.115326	DLAEVPASIPVNTR	0.113395	0.117256	mild dementia
CSF10	LFLQNNLIR	RTN4RL2	0.0968188	LFLQNNLIR	0.0749687	0.118669	mild dementia
CSF10	ALEYIENLR	SCG2	0.0229803	ALEYIENLR	0.0229803	0.0229803	mild dementia
CSF10	VAQLPLSLK	NPTXR	0.0293847	VAQLPLSLK	0.0264651	0.0323043	mild dementia
CSF10	VFNTPEGVPSAPSSLK	NRCAM	0.823305	VFNTPEGVPSAPSSLK	0.822521	0.82409	mild dementia
CSF10	ETGTPIWTSR	SEZ6L	0.277318	ETGTPIWTSR	0.277836	0.2768	mild dementia
CSF10	FGEGVSSPK	VGF	0.00241733	FGEGVSSPK	0.00263709	0.00219757	mild dementia
CSF10	AIPVAQDLNAPSDWDSR	SPP1	0.221065	AIPVAQDLNAPSDWDSR	0.221065	0.221065	mild dementia
CSF10	FNVYCFR	BCAN	0.0347845	FNVYCFR	0.0347845	0.0347845	mild dementia
CSF10	ALGITEIFIK	SERPINI1	0.0576392	ALGITEIFIK	0.0563207	0.0589578	mild dementia
CSF10	LLNLGLITESQAHTLEDEVAEVLQK	SCG3	1.68062	LLNLGLITESQAHTLEDEVAEVLQK	1.68062	1.68062	mild dementia
CSF10	LLLHCEGR	CADM3	0.0639651	LLLHCEGR	0.0596484	0.0682818	mild dementia
CSF10	ESTENVPR	NPY	0.00706363	ESTENVPR	0.00452072	0.00960654	mild dementia
CSF10	ITVNYPPYISK	OPCML	0.363542	ITVNYPPYISK	0.366179	0.360904	mild dementia
CSF102	VTVTPDGTLIIR	CNTN2	0.34945	VTVTPDGTLIIR	0.349152	0.349748	moderate dementia
CSF102	LSELIQPLPLER	KLK6	6.12952	LSELIQPLPLER	6.11286	6.14619	moderate dementia
CSF102	SANSNPAMAPR	SST	0.136142	SANSNPAMAPR+SANSNPAM[+16]APR	0.141027	0.131257	moderate dementia
CSF102	ELLALIQLER	ECM1	2.18255	ELLALIQLER	2.16695	2.19816	moderate dementia
CSF102	TGFPSPAER	NCAN	0.264843	TGFPSPAER	0.259949	0.269737	moderate dementia
CSF102	VFNTPEGVPSAPSSLK	NRCAM	1.44806	VFNTPEGVPSAPSSLK	1.46899	1.42714	moderate dementia
CSF102	ALEYIENLR	SCG2	2.05031	ALEYIENLR	2.0578	2.04282	moderate dementia
CSF102	LSNVQELFLR	SLITRK1	0.0461762	LSNVQELFLR	0.0452825	0.04707	moderate dementia
CSF102	DELAPAGTGVSR	APLP1	1.77734	DELAPAGTGVSR	1.76568	1.789	moderate dementia
CSF102	VAFSATR	CBLN2	0.129038	VAFSATR	0.131081	0.126995	moderate dementia
CSF102	AIPVAQDLNAPSDWDSR	SPP1	9.21361	AIPVAQDLNAPSDWDSR	9.22745	9.19978	moderate dementia
CSF102	AIIDGVESVSR	PTPRZ1	0.819001	AIIDGVESVSR	0.818149	0.819852	moderate dementia
CSF102	FNVYCFR	BCAN	2.68801	FNVYCFR	2.70027	2.67575	moderate dementia
CSF102	FGEGVSSPK	VGF	0.422268	FGEGVSSPK	0.421842	0.422694	moderate dementia
CSF102	LLLHCEGR	CADM3	1.99175	LLLHCEGR	1.98749	1.99601	moderate dementia
CSF102	ALEQDLPVNIK	CNDP1	1.01852	ALEQDLPVNIK	1.01324	1.02379	moderate dementia
CSF102	FQLTFPLR	NPTX1	0.399797	FQLTFPLR	0.400563	0.399031	moderate dementia
CSF102	ALGITEIFIK	SERPINI1	0.312892	ALGITEIFIK	0.312211	0.313573	moderate dementia
CSF102	ETGTPIWTSR	SEZ6L	0.330596	ETGTPIWTSR	0.328043	0.33315	moderate dementia
CSF102	FSDEGGFTCFFR	MOG	0.449931	FSDEGGFTCFFR	0.447037	0.452825	moderate dementia
CSF102	HDIDSPPASER	FRRS1L	0.161553	HDIDSPPASER	0.156957	0.166149	moderate dementia
CSF102	VTATGFQQCSLIDGR	DNER	0.309572	VTATGFQQCSLIDGR	0.315616	0.303529	moderate dementia
CSF102	LTGISDPVTVK	OLFM1	0.0317914	LTGISDPVTVK	0.0334512	0.0301316	moderate dementia
CSF102	ESTENVPR	NPY	0.369069	ESTENVPR	0.361749	0.37639	moderate dementia
CSF102	VAQLPLSLK	NPTXR	0.0557945	VAQLPLSLK	0.0559222	0.0556668	moderate dementia
CSF102	LFLQNNLIR	RTN4RL2	1.3406	LFLQNNLIR	1.39797	1.28323	moderate dementia
CSF102	LLNLGLITESQAHTLEDEVAEVLQK	SCG3	79.4827	LLNLGLITESQAHTLEDEVAEVLQK	79.2529	79.7125	moderate dementia
CSF102	ITVNYPPYISK	OPCML	0.978	ITVNYPPYISK	0.969318	0.986682	moderate dementia
CSF102	LLAPAALAFR	BAI2	0.108227	LLAPAALAFR	0.109036	0.107418	moderate dementia
CSF102	DLAEVPASIPVNTR	LRRC4B	0.161213	DLAEVPASIPVNTR	0.161298	0.161127	moderate dementia
CSF102	SDDGVAVICR	CADM2	0.30055	SDDGVAVICR	0.30404	0.29706	moderate dementia
CSF106	VAFSATR	CBLN2	0.191351	VAFSATR	0.199891	0.182811	moderate dementia
CSF106	ESTENVPR	NPY	0.383035	ESTENVPR	0.378432	0.387639	moderate dementia
CSF106	ALGITEIFIK	SERPINI1	0.44048	ALGITEIFIK	0.442749	0.438212	moderate dementia
CSF106	HDIDSPPASER	FRRS1L	0.153588	HDIDSPPASER	0.167599	0.139577	moderate dementia
CSF106	FQLTFPLR	NPTX1	0.759532	FQLTFPLR	0.756196	0.762868	moderate dementia
CSF106	AIPVAQDLNAPSDWDSR	SPP1	11.9894	AIPVAQDLNAPSDWDSR	11.9878	11.9911	moderate dementia
CSF106	ALEQDLPVNIK	CNDP1	1.63422	ALEQDLPVNIK	1.63782	1.63062	moderate dementia
CSF106	ELLALIQLER	ECM1	1.03609	ELLALIQLER	1.06362	1.00857	moderate dementia
CSF106	LSNVQELFLR	SLITRK1	0.0617153	LSNVQELFLR	0.0600473	0.0633833	moderate dementia
CSF106	ITVNYPPYISK	OPCML	1.31397	ITVNYPPYISK	1.29142	1.33652	moderate dementia
CSF106	VAQLPLSLK	NPTXR	0.109653	VAQLPLSLK	0.108619	0.110687	moderate dementia
CSF106	SDDGVAVICR	CADM2	0.361885	SDDGVAVICR	0.359216	0.364554	moderate dementia
CSF106	VFNTPEGVPSAPSSLK	NRCAM	1.77028	VFNTPEGVPSAPSSLK	1.75583	1.78474	moderate dementia
CSF106	LLNLGLITESQAHTLEDEVAEVLQK	SCG3	69.1456	LLNLGLITESQAHTLEDEVAEVLQK	69.1501	69.1412	moderate dementia
CSF106	LLLHCEGR	CADM3	1.67104	LLLHCEGR	1.67743	1.66465	moderate dementia
CSF106	LLAPAALAFR	BAI2	0.138709	LLAPAALAFR	0.142112	0.135307	moderate dementia
CSF106	FNVYCFR	BCAN	5.8829	FNVYCFR	5.87877	5.88704	moderate dementia
CSF106	ALEYIENLR	SCG2	2.14049	ALEYIENLR	2.16464	2.11633	moderate dementia
CSF106	VTATGFQQCSLIDGR	DNER	0.35548	VTATGFQQCSLIDGR	0.368824	0.342136	moderate dementia
CSF106	LSELIQPLPLER	KLK6	7.18705	LSELIQPLPLER	7.21513	7.15898	moderate dementia
CSF106	VTVTPDGTLIIR	CNTN2	0.368357	VTVTPDGTLIIR	0.373294	0.36342	moderate dementia
CSF106	FSDEGGFTCFFR	MOG	0.568448	FSDEGGFTCFFR	0.569516	0.567381	moderate dementia
CSF106	LFLQNNLIR	RTN4RL2	3.53852	LFLQNNLIR	3.4235	3.65355	moderate dementia
CSF106	TGFPSPAER	NCAN	0.42767	TGFPSPAER	0.427404	0.427937	moderate dementia
CSF106	SANSNPAMAPR	SST	0.13443	SANSNPAMAPR+SANSNPAM[+16]APR	0.140798	0.128061	moderate dementia
CSF106	ETGTPIWTSR	SEZ6L	0.455159	ETGTPIWTSR	0.456627	0.453691	moderate dementia
CSF106	DELAPAGTGVSR	APLP1	1.06991	DELAPAGTGVSR	1.07058	1.06924	moderate dementia
CSF106	DLAEVPASIPVNTR	LRRC4B	0.299469	DLAEVPASIPVNTR	0.30057	0.298368	moderate dementia
CSF106	FGEGVSSPK	VGF	0.529818	FGEGVSSPK	0.522679	0.536957	moderate dementia
CSF106	AIIDGVESVSR	PTPRZ1	0.921993	AIIDGVESVSR	0.924996	0.918991	moderate dementia
CSF106	LTGISDPVTVK	OLFM1	0.0529751	LTGISDPVTVK	0.0505065	0.0554437	moderate dementia
CSF115	FQLTFPLR	NPTX1	0.31499	FQLTFPLR	0.312388	0.317592	moderate dementia
CSF115	ELLALIQLER	ECM1	1.51265	ELLALIQLER	1.52277	1.50253	moderate dementia
CSF115	LSNVQELFLR	SLITRK1	0.0370755	LSNVQELFLR	0.0395472	0.0346038	moderate dementia
CSF115	VFNTPEGVPSAPSSLK	NRCAM	1.04361	VFNTPEGVPSAPSSLK	1.04505	1.04216	moderate dementia
CSF115	VAQLPLSLK	NPTXR	0.0674297	VAQLPLSLK	0.0679067	0.0669527	moderate dementia
CSF115	VTVTPDGTLIIR	CNTN2	0.385802	VTVTPDGTLIIR	0.379254	0.39235	moderate dementia
CSF115	FNVYCFR	BCAN	4.0999	FNVYCFR	4.11117	4.08862	moderate dementia
CSF115	VAFSATR	CBLN2	0.0907157	VAFSATR	0.0898484	0.0915829	moderate dementia
CSF115	ALEQDLPVNIK	CNDP1	1.15675	ALEQDLPVNIK	1.14791	1.1656	moderate dementia
CSF115	TGFPSPAER	NCAN	0.264558	TGFPSPAER	0.257404	0.271713	moderate dementia
CSF115	SDDGVAVICR	CADM2	0.197736	SDDGVAVICR	0.196869	0.198603	moderate dementia
CSF115	ALGITEIFIK	SERPINI1	0.361128	ALGITEIFIK	0.359914	0.362342	moderate dementia
CSF115	DELAPAGTGVSR	APLP1	1.10333	DELAPAGTGVSR	1.1035	1.10316	moderate dementia
CSF115	VTATGFQQCSLIDGR	DNER	0.209097	VTATGFQQCSLIDGR	0.202766	0.215428	moderate dementia
CSF115	ETGTPIWTSR	SEZ6L	0.245175	ETGTPIWTSR	0.246129	0.244221	moderate dementia
CSF115	LLAPAALAFR	BAI2	0.0772731	LLAPAALAFR	0.0772731	0.0772731	moderate dementia
CSF115	LFLQNNLIR	RTN4RL2	1.46151	LFLQNNLIR	1.45839	1.46463	moderate dementia
CSF115	ESTENVPR	NPY	0.290013	ESTENVPR	0.283942	0.296083	moderate dementia
CSF115	LSELIQPLPLER	KLK6	5.66792	LSELIQPLPLER	5.67623	5.65961	moderate dementia
CSF115	ALEYIENLR	SCG2	1.3727	ALEYIENLR	1.39386	1.35154	moderate dementia
CSF115	AIPVAQDLNAPSDWDSR	SPP1	9.63384	AIPVAQDLNAPSDWDSR	9.7249	9.54278	moderate dementia
CSF115	LLNLGLITESQAHTLEDEVAEVLQK	SCG3	41.6561	LLNLGLITESQAHTLEDEVAEVLQK	41.8049	41.5072	moderate dementia
CSF115	FSDEGGFTCFFR	MOG	0.43658	FSDEGGFTCFFR	0.435713	0.437447	moderate dementia
CSF115	FGEGVSSPK	VGF	0.311781	FGEGVSSPK	0.309092	0.314469	moderate dementia
CSF115	LTGISDPVTVK	OLFM1	0.036425	LTGISDPVTVK	0.0359914	0.0368587	moderate dementia
CSF115	AIIDGVESVSR	PTPRZ1	0.769695	AIIDGVESVSR	0.773078	0.766313	moderate dementia
CSF115	DLAEVPASIPVNTR	LRRC4B	0.167642	DLAEVPASIPVNTR	0.167208	0.168075	moderate dementia
CSF115	HDIDSPPASER	FRRS1L	0.067473	HDIDSPPASER	0.0718093	0.0631367	moderate dementia
CSF115	ITVNYPPYISK	OPCML	0.604482	ITVNYPPYISK	0.595636	0.613328	moderate dementia
CSF115	LLLHCEGR	CADM3	0.800411	LLLHCEGR	0.81089	0.789932	moderate dementia
CSF115	SANSNPAMAPR	SST	0.105139	SANSNPAMAPR+SANSNPAM[+16]APR	0.109281	0.100997	moderate dementia
CSF117	AIPVAQDLNAPSDWDSR	SPP1	9.04658	AIPVAQDLNAPSDWDSR	8.97969	9.11347	severe dementia
CSF117	VFNTPEGVPSAPSSLK	NRCAM	1.01831	VFNTPEGVPSAPSSLK	1.01207	1.02455	severe dementia
CSF117	ALEYIENLR	SCG2	1.3188	ALEYIENLR	1.34625	1.29134	severe dementia
CSF117	VTVTPDGTLIIR	CNTN2	0.322545	VTVTPDGTLIIR	0.317679	0.327411	severe dementia
CSF117	LSELIQPLPLER	KLK6	4.86902	LSELIQPLPLER	4.88705	4.851	severe dementia
CSF117	ETGTPIWTSR	SEZ6L	0.236575	ETGTPIWTSR	0.234745	0.238405	severe dementia
CSF117	LLNLGLITESQAHTLEDEVAEVLQK	SCG3	32.8493	LLNLGLITESQAHTLEDEVAEVLQK	32.6635	33.035	severe dementia
CSF117	VAQLPLSLK	NPTXR	0.0184252	VAQLPLSLK	0.0181341	0.0187163	severe dementia
CSF117	ESTENVPR	NPY	0.185749	ESTENVPR	0.181673	0.189825	severe dementia
CSF117	FGEGVSSPK	VGF	0.260199	FGEGVSSPK	0.262694	0.257703	severe dementia
CSF117	LFLQNNLIR	RTN4RL2	0.949958	LFLQNNLIR	0.916685	0.983232	severe dementia
CSF117	ALEQDLPVNIK	CNDP1	0.61922	ALEQDLPVNIK	0.613896	0.624544	severe dementia
CSF117	FQLTFPLR	NPTX1	0.209623	FQLTFPLR	0.208458	0.210788	severe dementia
CSF117	DLAEVPASIPVNTR	LRRC4B	0.129309	DLAEVPASIPVNTR	0.13168	0.126938	severe dementia
CSF117	VAFSATR	CBLN2	0.07786	VAFSATR	0.0765291	0.0791909	severe dementia
CSF117	TGFPSPAER	NCAN	0.180467	TGFPSPAER	0.17976	0.181174	severe dementia
CSF117	ALGITEIFIK	SERPINI1	0.232831	ALGITEIFIK	0.238238	0.227424	severe dementia
CSF117	DELAPAGTGVSR	APLP1	1.11333	DELAPAGTGVSR	1.11217	1.1145	severe dementia
CSF117	HDIDSPPASER	FRRS1L	0.103148	HDIDSPPASER	0.10581	0.100486	severe dementia
CSF117	SDDGVAVICR	CADM2	0.199558	SDDGVAVICR	0.203634	0.195482	severe dementia
CSF117	VTATGFQQCSLIDGR	DNER	0.235077	VTATGFQQCSLIDGR	0.228589	0.241566	severe dementia
CSF117	FSDEGGFTCFFR	MOG	0.347874	FSDEGGFTCFFR	0.34305	0.352699	severe dementia
CSF117	ELLALIQLER	ECM1	1.91115	ELLALIQLER	1.91461	1.90768	severe dementia
CSF117	LSNVQELFLR	SLITRK1	0.0280745	LSNVQELFLR	0.0283657	0.0277834	severe dementia
CSF117	LLLHCEGR	CADM3	1.55068	LLLHCEGR	1.55623	1.54514	severe dementia
CSF117	FNVYCFR	BCAN	2.317	FNVYCFR	2.3348	2.2992	severe dementia
CSF117	SANSNPAMAPR	SST	0.0777337	SANSNPAMAPR+SANSNPAM[+16]APR	0.0764681	0.0789993	severe dementia
CSF117	LLAPAALAFR	BAI2	0.0453767	LLAPAALAFR	0.0455015	0.045252	severe dementia
CSF117	AIIDGVESVSR	PTPRZ1	0.621549	AIIDGVESVSR	0.622547	0.620551	severe dementia
CSF117	LTGISDPVTVK	OLFM1	0.0256206	LTGISDPVTVK	0.025371	0.0258701	severe dementia
CSF117	ITVNYPPYISK	OPCML	0.633028	ITVNYPPYISK	0.642511	0.623545	severe dementia
CSF123	ETGTPIWTSR	SEZ6L	0.459326	ETGTPIWTSR	0.461227	0.457425	moderate dementia
CSF123	VFNTPEGVPSAPSSLK	NRCAM	1.8467	VFNTPEGVPSAPSSLK	1.87494	1.81846	moderate dementia
CSF123	VTVTPDGTLIIR	CNTN2	0.638197	VTVTPDGTLIIR	0.619599	0.656795	moderate dementia
CSF123	VAQLPLSLK	NPTXR	0.0753008	VAQLPLSLK	0.0732343	0.0773672	moderate dementia
CSF123	LSELIQPLPLER	KLK6	11.8737	LSELIQPLPLER	11.8668	11.8806	moderate dementia
CSF123	AIPVAQDLNAPSDWDSR	SPP1	20.2434	AIPVAQDLNAPSDWDSR	20.2166	20.2703	moderate dementia
CSF123	FQLTFPLR	NPTX1	0.447837	FQLTFPLR	0.446349	0.449325	moderate dementia
CSF123	VAFSATR	CBLN2	0.195071	VAFSATR	0.17325	0.216893	moderate dementia
CSF123	DLAEVPASIPVNTR	LRRC4B	0.247558	DLAEVPASIPVNTR	0.247476	0.247641	moderate dementia
CSF123	SANSNPAMAPR	SST	0.139267	SANSNPAMAPR+SANSNPAM[+16]APR		0.139267	moderate dementia
CSF123	VTATGFQQCSLIDGR	DNER	0.503217	VTATGFQQCSLIDGR	0.503879	0.502556	moderate dementia
CSF123	AIIDGVESVSR	PTPRZ1	1.1863	AIIDGVESVSR	1.18927	1.18332	moderate dementia
CSF123	ALGITEIFIK	SERPINI1	0.331456	ALGITEIFIK	0.329306	0.333605	moderate dementia
CSF123	ALEQDLPVNIK	CNDP1	2.15107	ALEQDLPVNIK	2.12462	2.17752	moderate dementia
CSF123	ALEYIENLR	SCG2	1.79664	ALEYIENLR	1.84689	1.74638	moderate dementia
CSF123	DELAPAGTGVSR	APLP1	1.68737	DELAPAGTGVSR	1.69348	1.68125	moderate dementia
CSF123	FGEGVSSPK	VGF	0.419568	FGEGVSSPK	0.428495	0.410641	moderate dementia
CSF123	LFLQNNLIR	RTN4RL2	2.10578	LFLQNNLIR	2.12462	2.08693	moderate dementia
CSF123	ELLALIQLER	ECM1	4.36361	ELLALIQLER	4.37119	4.35604	moderate dementia
CSF123	FNVYCFR	BCAN	3.83926	FNVYCFR	3.83993	3.8386	moderate dementia
CSF123	ITVNYPPYISK	OPCML	1.49577	ITVNYPPYISK	1.50172	1.48981	moderate dementia
CSF123	LTGISDPVTVK	OLFM1	0.0537272	LTGISDPVTVK	0.0535619	0.0538925	moderate dementia
CSF123	TGFPSPAER	NCAN	0.427834	TGFPSPAER	0.438414	0.417254	moderate dementia
CSF123	LLLHCEGR	CADM3	2.19799	LLLHCEGR	2.24414	2.15184	moderate dementia
CSF123	LLNLGLITESQAHTLEDEVAEVLQK	SCG3	144.727	LLNLGLITESQAHTLEDEVAEVLQK	144.782	144.672	moderate dementia
CSF123	LLAPAALAFR	BAI2	0.154073	LLAPAALAFR	0.157049	0.151097	moderate dementia
CSF123	FSDEGGFTCFFR	MOG	0.895343	FSDEGGFTCFFR	0.90394	0.886747	moderate dementia
CSF123	ESTENVPR	NPY	0.305832	ESTENVPR	0.301864	0.309799	moderate dementia
CSF123	LSNVQELFLR	SLITRK1	0.0762926	LSNVQELFLR	0.0765406	0.0760447	moderate dementia
CSF123	SDDGVAVICR	CADM2	0.393614	SDDGVAVICR	0.403698	0.38353	moderate dementia
CSF123	HDIDSPPASER	FRRS1L	0.215239	HDIDSPPASER	0.228134	0.202345	moderate dementia
CSF141	SANSNPAMAPR	SST	0.0753036	SANSNPAMAPR+SANSNPAM[+16]APR	0.0777919	0.0728152	moderate dementia
CSF141	FQLTFPLR	NPTX1	0.372606	FQLTFPLR	0.36957	0.375643	moderate dementia
CSF141	AIPVAQDLNAPSDWDSR	SPP1	9.2469	AIPVAQDLNAPSDWDSR	9.27338	9.22042	moderate dementia
CSF141	VAFSATR	CBLN2	0.11001	VAFSATR	0.106197	0.113823	moderate dementia
CSF141	ELLALIQLER	ECM1	1.91881	ELLALIQLER	1.93176	1.90587	moderate dementia
CSF141	VAQLPLSLK	NPTXR	0.0490736	VAQLPLSLK	0.0486499	0.0494973	moderate dementia
CSF141	LLNLGLITESQAHTLEDEVAEVLQK	SCG3	20.751	LLNLGLITESQAHTLEDEVAEVLQK	20.7827	20.7192	moderate dementia
CSF141	ESTENVPR	NPY	0.251793	ESTENVPR	0.24671	0.256877	moderate dementia
CSF141	VFNTPEGVPSAPSSLK	NRCAM	1.04826	VFNTPEGVPSAPSSLK	1.03678	1.05973	moderate dementia
CSF141	FGEGVSSPK	VGF	0.274953	FGEGVSSPK	0.276083	0.273824	moderate dementia
CSF141	ALGITEIFIK	SERPINI1	0.257795	ALGITEIFIK	0.258572	0.257019	moderate dementia
CSF141	HDIDSPPASER	FRRS1L	0.0847314	HDIDSPPASER	0.0852963	0.0841665	moderate dementia
CSF141	LLAPAALAFR	BAI2	0.0858965	LLAPAALAFR	0.0869203	0.0848726	moderate dementia
CSF141	SDDGVAVICR	CADM2	0.205615	SDDGVAVICR	0.210981	0.200249	moderate dementia
CSF141	TGFPSPAER	NCAN	0.250205	TGFPSPAER	0.252711	0.247698	moderate dementia
CSF141	ITVNYPPYISK	OPCML	0.660622	ITVNYPPYISK	0.660905	0.66034	moderate dementia
CSF141	LFLQNNLIR	RTN4RL2	1.26617	LFLQNNLIR	1.25996	1.27238	moderate dementia
CSF141	VTVTPDGTLIIR	CNTN2	0.309834	VTVTPDGTLIIR	0.315483	0.304186	moderate dementia
CSF141	ALEYIENLR	SCG2	1.34017	ALEYIENLR	1.33057	1.34977	moderate dementia
CSF141	ALEQDLPVNIK	CNDP1	1.05759	ALEQDLPVNIK	1.05999	1.05519	moderate dementia
CSF141	LLLHCEGR	CADM3	1.10651	LLLHCEGR	1.1121	1.10092	moderate dementia
CSF141	LSNVQELFLR	SLITRK1	0.0330099	LSNVQELFLR	0.0332571	0.0327628	moderate dementia
CSF141	LTGISDPVTVK	OLFM1	0.0284556	LTGISDPVTVK	0.027114	0.0297972	moderate dementia
CSF141	DELAPAGTGVSR	APLP1	0.935152	DELAPAGTGVSR	0.933175	0.937129	moderate dementia
CSF141	VTATGFQQCSLIDGR	DNER	0.219242	VTATGFQQCSLIDGR	0.222702	0.215783	moderate dementia
CSF141	AIIDGVESVSR	PTPRZ1	0.611408	AIIDGVESVSR	0.603005	0.61981	moderate dementia
CSF141	DLAEVPASIPVNTR	LRRC4B	0.149551	DLAEVPASIPVNTR	0.146727	0.152375	moderate dementia
CSF141	FNVYCFR	BCAN	2.98424	FNVYCFR	2.98904	2.97944	moderate dementia
CSF141	ETGTPIWTSR	SEZ6L	0.2328	ETGTPIWTSR	0.23167	0.233929	moderate dementia
CSF141	FSDEGGFTCFFR	MOG	0.325086	FSDEGGFTCFFR	0.325086	0.325086	moderate dementia
CSF141	LSELIQPLPLER	KLK6	5.22716	LSELIQPLPLER	5.25217	5.20215	moderate dementia
CSF154	ELLALIQLER	ECM1	3.31792	ELLALIQLER	3.30971	3.32613	mild dementia
CSF154	SDDGVAVICR	CADM2	0.417788	SDDGVAVICR	0.417557	0.41802	mild dementia
CSF154	VAFSATR	CBLN2	0.199046	VAFSATR	0.19557	0.202522	mild dementia
CSF154	ETGTPIWTSR	SEZ6L	0.53052	ETGTPIWTSR	0.529477	0.531562	mild dementia
CSF154	TGFPSPAER	NCAN	0.448723	TGFPSPAER	0.443393	0.454052	mild dementia
CSF154	DELAPAGTGVSR	APLP1	1.09985	DELAPAGTGVSR	1.11086	1.08885	mild dementia
CSF154	VTVTPDGTLIIR	CNTN2	0.368838	VTVTPDGTLIIR	0.373067	0.364609	mild dementia
CSF154	LSNVQELFLR	SLITRK1	0.073281	LSNVQELFLR	0.0722962	0.0742658	mild dementia
CSF154	FQLTFPLR	NPTX1	0.595053	FQLTFPLR	0.588102	0.602005	mild dementia
CSF154	FNVYCFR	BCAN	4.39454	FNVYCFR	4.4008	4.38828	mild dementia
CSF154	VAQLPLSLK	NPTXR	0.0991176	VAQLPLSLK	0.104273	0.0939619	mild dementia
CSF154	LFLQNNLIR	RTN4RL2	2.46734	LFLQNNLIR	2.5109	2.42378	mild dementia
CSF154	ESTENVPR	NPY	0.432734	ESTENVPR	0.436326	0.429143	mild dementia
CSF154	VFNTPEGVPSAPSSLK	NRCAM	2.28629	VFNTPEGVPSAPSSLK	2.31139	2.26119	mild dementia
CSF154	ALEQDLPVNIK	CNDP1	1.71588	ALEQDLPVNIK	1.73233	1.69942	mild dementia
CSF154	LLNLGLITESQAHTLEDEVAEVLQK	SCG3	55.7013	LLNLGLITESQAHTLEDEVAEVLQK	55.6665	55.736	mild dementia
CSF154	ALGITEIFIK	SERPINI1	0.453705	ALGITEIFIK	0.453937	0.453473	mild dementia
CSF154	DLAEVPASIPVNTR	LRRC4B	0.236469	DLAEVPASIPVNTR	0.242609	0.230328	mild dementia
CSF154	AIPVAQDLNAPSDWDSR	SPP1	14.3086	AIPVAQDLNAPSDWDSR	14.3357	14.2816	mild dementia
CSF154	VTATGFQQCSLIDGR	DNER	0.410837	VTATGFQQCSLIDGR	0.40991	0.411764	mild dementia
CSF154	LSELIQPLPLER	KLK6	7.93974	LSELIQPLPLER	7.96146	7.91801	mild dementia
CSF154	HDIDSPPASER	FRRS1L	0.152934	HDIDSPPASER	0.158495	0.147373	mild dementia
CSF154	FGEGVSSPK	VGF	0.634909	FGEGVSSPK	0.628421	0.641397	mild dementia
CSF154	AIIDGVESVSR	PTPRZ1	0.947497	AIIDGVESVSR	0.944253	0.950741	mild dementia
CSF154	ITVNYPPYISK	OPCML	1.56132	ITVNYPPYISK	1.56317	1.55947	mild dementia
CSF154	FSDEGGFTCFFR	MOG	0.594126	FSDEGGFTCFFR	0.597834	0.590419	mild dementia
CSF154	LLAPAALAFR	BAI2	0.172746	LLAPAALAFR	0.171472	0.174021	mild dementia
CSF154	ALEYIENLR	SCG2	2.82303	ALEYIENLR	2.83902	2.80704	mild dementia
CSF154	LLLHCEGR	CADM3	2.55566	LLLHCEGR	2.44656	2.66476	mild dementia
CSF154	LTGISDPVTVK	OLFM1	0.0394501	LTGISDPVTVK	0.0425203	0.0363798	mild dementia
CSF154	SANSNPAMAPR	SST	0.166543	SANSNPAMAPR+SANSNPAM[+16]APR	0.153123	0.179964	mild dementia
CSF16	ESTENVPR	NPY	0.693636	ESTENVPR	0.682105	0.705167	severe dementia
CSF16	FQLTFPLR	NPTX1	0.646847	FQLTFPLR	0.640416	0.653278	severe dementia
CSF16	VFNTPEGVPSAPSSLK	NRCAM	3.2043	VFNTPEGVPSAPSSLK	3.22093	3.18767	severe dementia
CSF16	FGEGVSSPK	VGF	0.817595	FGEGVSSPK	0.811608	0.823582	severe dementia
CSF16	VTVTPDGTLIIR	CNTN2	0.321649	VTVTPDGTLIIR	0.322647	0.320652	severe dementia
CSF16	HDIDSPPASER	FRRS1L	0.375202	HDIDSPPASER	0.395603	0.354801	severe dementia
CSF16	DLAEVPASIPVNTR	LRRC4B	0.338392	DLAEVPASIPVNTR	0.33307	0.343714	severe dementia
CSF16	LFLQNNLIR	RTN4RL2	3.59192	LFLQNNLIR	3.6172	3.56664	severe dementia
CSF16	LSELIQPLPLER	KLK6	10.3401	LSELIQPLPLER	10.3206	10.3595	severe dementia
CSF16	ALEQDLPVNIK	CNDP1	2.60069	ALEQDLPVNIK	2.60335	2.59803	severe dementia
CSF16	ALGITEIFIK	SERPINI1	0.412235	ALGITEIFIK	0.419109	0.40536	severe dementia
CSF16	VAFSATR	CBLN2	0.368106	VAFSATR	0.375202	0.36101	severe dementia
CSF16	LLNLGLITESQAHTLEDEVAEVLQK	SCG3	138.724	LLNLGLITESQAHTLEDEVAEVLQK	139.097	138.35	severe dementia
CSF16	ELLALIQLER	ECM1	4.69834	ELLALIQLER	4.73992	4.65677	severe dementia
CSF16	VTATGFQQCSLIDGR	DNER	0.699845	VTATGFQQCSLIDGR	0.702063	0.697628	severe dementia
CSF16	LSNVQELFLR	SLITRK1	0.131609	LSNVQELFLR	0.123072	0.140146	severe dementia
CSF16	LTGISDPVTVK	OLFM1	0.0657491	LTGISDPVTVK	0.0643077	0.0671905	severe dementia
CSF16	TGFPSPAER	NCAN	0.545285	TGFPSPAER	0.533311	0.55726	severe dementia
CSF16	VAQLPLSLK	NPTXR	0.130279	VAQLPLSLK	0.124624	0.135933	severe dementia
CSF16	AIIDGVESVSR	PTPRZ1	1.2744	AIIDGVESVSR	1.26753	1.28128	severe dementia
CSF16	FNVYCFR	BCAN	5.54776	FNVYCFR	5.57836	5.51716	severe dementia
CSF16	ETGTPIWTSR	SEZ6L	0.906295	ETGTPIWTSR	0.907182	0.905408	severe dementia
CSF16	SDDGVAVICR	CADM2	0.661704	SDDGVAVICR	0.651947	0.671461	severe dementia
CSF16	ALEYIENLR	SCG2	3.08854	ALEYIENLR	3.16217	3.01492	severe dementia
CSF16	LLLHCEGR	CADM3	3.25327	LLLHCEGR	3.26713	3.23941	severe dementia
CSF16	FSDEGGFTCFFR	MOG	0.937562	FSDEGGFTCFFR	0.944658	0.930466	severe dementia
CSF16	AIPVAQDLNAPSDWDSR	SPP1	26.6101	AIPVAQDLNAPSDWDSR	26.5935	26.6267	severe dementia
CSF16	LLAPAALAFR	BAI2	0.26222	LLAPAALAFR	0.260557	0.263883	severe dementia
CSF16	DELAPAGTGVSR	APLP1	1.17461	DELAPAGTGVSR	1.18016	1.16907	severe dementia
CSF16	ITVNYPPYISK	OPCML	3.18523	ITVNYPPYISK	3.15862	3.21184	severe dementia
CSF16	SANSNPAMAPR	SST	0.270191	SANSNPAMAPR+SANSNPAM[+16]APR	0.266646	0.273736	severe dementia
CSF165	VAQLPLSLK	NPTXR	0.0593912	VAQLPLSLK	0.0603736	0.0584087	mild dementia
CSF165	ESTENVPR	NPY	0.288293	ESTENVPR	0.285078	0.291508	mild dementia
CSF165	VFNTPEGVPSAPSSLK	NRCAM	0.555583	VFNTPEGVPSAPSSLK	0.549257	0.561909	mild dementia
CSF165	FQLTFPLR	NPTX1	0.179692	FQLTFPLR	0.178799	0.180585	mild dementia
CSF165	LSNVQELFLR	SLITRK1	0.0422883	LSNVQELFLR	0.0400109	0.0445657	mild dementia
CSF165	DLAEVPASIPVNTR	LRRC4B	0.206485	DLAEVPASIPVNTR	0.210682	0.202287	mild dementia
CSF165	ETGTPIWTSR	SEZ6L	0.34045	ETGTPIWTSR	0.337502	0.343397	mild dementia
CSF165	HDIDSPPASER	FRRS1L	0.0839514	HDIDSPPASER	0.0875238	0.080379	mild dementia
CSF165	AIIDGVESVSR	PTPRZ1	0.740737	AIIDGVESVSR	0.739308	0.742166	mild dementia
CSF165	VTVTPDGTLIIR	CNTN2	0.441325	VTVTPDGTLIIR	0.448158	0.434493	mild dementia
CSF165	ITVNYPPYISK	OPCML	0.915428	ITVNYPPYISK	0.91382	0.917035	mild dementia
CSF165	AIPVAQDLNAPSDWDSR	SPP1	10.8102	AIPVAQDLNAPSDWDSR	10.8564	10.7641	mild dementia
CSF165	ALEYIENLR	SCG2	1.37305	ALEYIENLR	1.38145	1.36466	mild dementia
CSF165	LSELIQPLPLER	KLK6	5.07541	LSELIQPLPLER	5.07951	5.07132	mild dementia
CSF165	VAFSATR	CBLN2	0.0791287	VAFSATR	0.0835942	0.0746632	mild dementia
CSF165	LFLQNNLIR	RTN4RL2	1.95392	LFLQNNLIR	1.88408	2.02376	mild dementia
CSF165	VTATGFQQCSLIDGR	DNER	0.191213	VTATGFQQCSLIDGR	0.190945	0.191481	mild dementia
CSF165	FNVYCFR	BCAN	4.21204	FNVYCFR	4.22151	4.20257	mild dementia
CSF165	FSDEGGFTCFFR	MOG	0.414041	FSDEGGFTCFFR	0.416542	0.41154	mild dementia
CSF165	SANSNPAMAPR	SST	0.0505402	SANSNPAMAPR+SANSNPAM[+16]APR	0.0508528	0.0502276	mild dementia
CSF165	ALEQDLPVNIK	CNDP1	2.20149	ALEQDLPVNIK	2.19238	2.2106	mild dementia
CSF165	LLLHCEGR	CADM3	1.53874	LLLHCEGR	1.54804	1.52943	mild dementia
CSF165	SDDGVAVICR	CADM2	0.162098	SDDGVAVICR	0.162366	0.16183	mild dementia
CSF165	LLNLGLITESQAHTLEDEVAEVLQK	SCG3	89.8831	LLNLGLITESQAHTLEDEVAEVLQK	90.9206	88.8456	mild dementia
CSF165	ALGITEIFIK	SERPINI1	0.044655	ALGITEIFIK	0.0441191	0.0451909	mild dementia
CSF165	ELLALIQLER	ECM1	2.16986	ELLALIQLER	2.16279	2.17693	mild dementia
CSF165	LLAPAALAFR	BAI2	0.13133	LLAPAALAFR	0.13075	0.131911	mild dementia
CSF165	FGEGVSSPK	VGF	0.201841	FGEGVSSPK	0.204341	0.19934	mild dementia
CSF165	TGFPSPAER	NCAN	0.248103	TGFPSPAER	0.245603	0.250604	mild dementia
CSF165	LTGISDPVTVK	OLFM1	0.0501476	LTGISDPVTVK	0.0499243	0.0503708	mild dementia
CSF165	DELAPAGTGVSR	APLP1	0.978302	DELAPAGTGVSR	0.986518	0.970085	mild dementia
CSF166	FQLTFPLR	NPTX1	0.515283	FQLTFPLR	0.518644	0.511921	moderate dementia
CSF166	LSELIQPLPLER	KLK6	5.58617	LSELIQPLPLER	5.60018	5.57217	moderate dementia
CSF166	HDIDSPPASER	FRRS1L	0.121507	HDIDSPPASER	0.117523	0.12549	moderate dementia
CSF166	VFNTPEGVPSAPSSLK	NRCAM	1.53906	VFNTPEGVPSAPSSLK	1.54996	1.52817	moderate dementia
CSF166	VAFSATR	CBLN2	0.15014	VAFSATR	0.138936	0.161345	moderate dementia
CSF166	VTATGFQQCSLIDGR	DNER	0.361532	VTATGFQQCSLIDGR	0.355805	0.367259	moderate dementia
CSF166	ELLALIQLER	ECM1	2.59571	ELLALIQLER	2.60712	2.5843	moderate dementia
CSF166	LLAPAALAFR	BAI2	0.103517	LLAPAALAFR	0.102334	0.1047	moderate dementia
CSF166	LSNVQELFLR	SLITRK1	0.0441955	LSNVQELFLR	0.045565	0.0428261	moderate dementia
CSF166	ESTENVPR	NPY	0.277872	ESTENVPR	0.279117	0.276627	moderate dementia
CSF166	LFLQNNLIR	RTN4RL2	1.80816	LFLQNNLIR	1.79421	1.8221	moderate dementia
CSF166	VAQLPLSLK	NPTXR	0.0654841	VAQLPLSLK	0.068721	0.0622472	moderate dementia
CSF166	TGFPSPAER	NCAN	0.356428	TGFPSPAER	0.365391	0.347464	moderate dementia
CSF166	ALEQDLPVNIK	CNDP1	1.20087	ALEQDLPVNIK	1.20959	1.19216	moderate dementia
CSF166	ALGITEIFIK	SERPINI1	0.26231	ALGITEIFIK	0.262932	0.261687	moderate dementia
CSF166	SDDGVAVICR	CADM2	0.277872	SDDGVAVICR	0.269406	0.286337	moderate dementia
CSF166	LLNLGLITESQAHTLEDEVAEVLQK	SCG3	31.4618	LLNLGLITESQAHTLEDEVAEVLQK	31.439	31.4847	moderate dementia
CSF166	ITVNYPPYISK	OPCML	1.01737	ITVNYPPYISK	1.01438	1.02036	moderate dementia
CSF166	VTVTPDGTLIIR	CNTN2	0.367134	VTVTPDGTLIIR	0.361781	0.372488	moderate dementia
CSF166	LTGISDPVTVK	OLFM1	0.0441333	LTGISDPVTVK	0.0423281	0.0459385	moderate dementia
CSF166	ALEYIENLR	SCG2	1.24121	ALEYIENLR	1.24246	1.23997	moderate dementia
CSF166	FSDEGGFTCFFR	MOG	0.412326	FSDEGGFTCFFR	0.410334	0.414318	moderate dementia
CSF166	AIIDGVESVSR	PTPRZ1	0.94205	AIIDGVESVSR	0.941178	0.942921	moderate dementia
CSF166	FNVYCFR	BCAN	4.85354	FNVYCFR	4.84483	4.86226	moderate dementia
CSF166	DELAPAGTGVSR	APLP1	1.10352	DELAPAGTGVSR	1.11248	1.09456	moderate dementia
CSF166	DLAEVPASIPVNTR	LRRC4B	0.224339	DLAEVPASIPVNTR	0.223343	0.225335	moderate dementia
CSF166	LLLHCEGR	CADM3	1.93226	LLLHCEGR	1.94004	1.92448	moderate dementia
CSF166	ETGTPIWTSR	SEZ6L	0.353876	ETGTPIWTSR	0.358171	0.349581	moderate dementia
CSF166	FGEGVSSPK	VGF	0.248491	FGEGVSSPK	0.244258	0.252724	moderate dementia
CSF166	AIPVAQDLNAPSDWDSR	SPP1	8.84222	AIPVAQDLNAPSDWDSR	8.89202	8.79242	moderate dementia
CSF166	SANSNPAMAPR	SST	0.0857583	SANSNPAMAPR+SANSNPAM[+16]APR	0.0835697	0.0879469	moderate dementia
CSF169	LLAPAALAFR	BAI2	0.125406	LLAPAALAFR	0.12529	0.125521	severe dementia
CSF169	LSELIQPLPLER	KLK6	6.60772	LSELIQPLPLER	6.59713	6.61832	severe dementia
CSF169	TGFPSPAER	NCAN	0.316809	TGFPSPAER	0.323397	0.31022	severe dementia
CSF169	ELLALIQLER	ECM1	1.71767	ELLALIQLER	1.71895	1.71638	severe dementia
CSF169	HDIDSPPASER	FRRS1L	0.182619	HDIDSPPASER	0.189245	0.175992	severe dementia
CSF169	FQLTFPLR	NPTX1	0.561725	FQLTFPLR	0.557719	0.565732	severe dementia
CSF169	VFNTPEGVPSAPSSLK	NRCAM	1.42871	VFNTPEGVPSAPSSLK	1.42294	1.43449	severe dementia
CSF169	VAFSATR	CBLN2	0.124211	VAFSATR	0.123595	0.124828	severe dementia
CSF169	VTVTPDGTLIIR	CNTN2	0.356453	VTVTPDGTLIIR	0.355759	0.357146	severe dementia
CSF169	VTATGFQQCSLIDGR	DNER	0.339655	VTATGFQQCSLIDGR	0.332258	0.347052	severe dementia
CSF169	ETGTPIWTSR	SEZ6L	0.319544	ETGTPIWTSR	0.317309	0.321779	severe dementia
CSF169	FSDEGGFTCFFR	MOG	0.480202	FSDEGGFTCFFR	0.478969	0.481435	severe dementia
CSF169	LLNLGLITESQAHTLEDEVAEVLQK	SCG3	17.657	LLNLGLITESQAHTLEDEVAEVLQK	17.4143	17.8997	severe dementia
CSF169	ALGITEIFIK	SERPINI1	0.329407	ALGITEIFIK	0.327481	0.331333	severe dementia
CSF169	DELAPAGTGVSR	APLP1	1.25629	DELAPAGTGVSR	1.24766	1.26492	severe dementia
CSF169	SANSNPAMAPR	SST	0.124744	SANSNPAMAPR+SANSNPAM[+16]APR	0.125176	0.124312	severe dementia
CSF169	ALEQDLPVNIK	CNDP1	1.35045	ALEQDLPVNIK	1.3278	1.37311	severe dementia
CSF169	LFLQNNLIR	RTN4RL2	1.59934	LFLQNNLIR	1.54324	1.65543	severe dementia
CSF169	SDDGVAVICR	CADM2	0.305058	SDDGVAVICR	0.31284	0.297275	severe dementia
CSF169	AIPVAQDLNAPSDWDSR	SPP1	10.3574	AIPVAQDLNAPSDWDSR	10.3831	10.3317	severe dementia
CSF169	LTGISDPVTVK	OLFM1	0.0391821	LTGISDPVTVK	0.0393747	0.0389895	severe dementia
CSF169	ALEYIENLR	SCG2	1.91249	ALEYIENLR	1.90756	1.91742	severe dementia
CSF169	LSNVQELFLR	SLITRK1	0.0480433	LSNVQELFLR	0.049777	0.0463096	severe dementia
CSF169	ESTENVPR	NPY	0.274853	ESTENVPR	0.279707	0.269998	severe dementia
CSF169	DLAEVPASIPVNTR	LRRC4B	0.196912	DLAEVPASIPVNTR	0.206968	0.186857	severe dementia
CSF169	VAQLPLSLK	NPTXR	0.0825636	VAQLPLSLK	0.07952	0.0856073	severe dementia
CSF169	AIIDGVESVSR	PTPRZ1	0.72038	AIIDGVESVSR	0.719995	0.720765	severe dementia
CSF169	ITVNYPPYISK	OPCML	1.01249	ITVNYPPYISK	1.00664	1.01835	severe dementia
CSF169	FNVYCFR	BCAN	3.8242	FNVYCFR	3.8336	3.8148	severe dementia
CSF169	LLLHCEGR	CADM3	1.71478	LLLHCEGR	1.69134	1.73822	severe dementia
CSF169	FGEGVSSPK	VGF	0.41748	FGEGVSSPK	0.409929	0.425031	severe dementia
CSF170	LSELIQPLPLER	KLK6	7.28254	LSELIQPLPLER	7.24323	7.32185	moderate dementia
CSF170	LLNLGLITESQAHTLEDEVAEVLQK	SCG3	75.3339	LLNLGLITESQAHTLEDEVAEVLQK	75.4668	75.201	moderate dementia
CSF170	VTATGFQQCSLIDGR	DNER	0.374175	VTATGFQQCSLIDGR	0.37186	0.376491	moderate dementia
CSF170	ELLALIQLER	ECM1	2.54639	ELLALIQLER	2.53638	2.55639	moderate dementia
CSF170	ETGTPIWTSR	SEZ6L	0.455091	ETGTPIWTSR	0.455048	0.455134	moderate dementia
CSF170	VTVTPDGTLIIR	CNTN2	0.407408	VTVTPDGTLIIR	0.409766	0.405049	moderate dementia
CSF170	FQLTFPLR	NPTX1	0.48232	FQLTFPLR	0.48798	0.47666	moderate dementia
CSF170	LSNVQELFLR	SLITRK1	0.0544154	LSNVQELFLR	0.0533433	0.0554874	moderate dementia
CSF170	LTGISDPVTVK	OLFM1	0.0391499	LTGISDPVTVK	0.0391928	0.039107	moderate dementia
CSF170	ALEQDLPVNIK	CNDP1	1.21163	ALEQDLPVNIK	1.20306	1.22021	moderate dementia
CSF170	ALEYIENLR	SCG2	2.53372	ALEYIENLR	2.58003	2.48741	moderate dementia
CSF170	LFLQNNLIR	RTN4RL2	1.80613	LFLQNNLIR	1.82053	1.79172	moderate dementia
CSF170	HDIDSPPASER	FRRS1L	0.165862	HDIDSPPASER	0.173237	0.158486	moderate dementia
CSF170	ALGITEIFIK	SERPINI1	0.275464	ALGITEIFIK	0.275464	0.275464	moderate dementia
CSF170	ITVNYPPYISK	OPCML	1.33221	ITVNYPPYISK	1.3341	1.33032	moderate dementia
CSF170	AIPVAQDLNAPSDWDSR	SPP1	11.3483	AIPVAQDLNAPSDWDSR	11.4091	11.2876	moderate dementia
CSF170	VAFSATR	CBLN2	0.159172	VAFSATR	0.153684	0.164661	moderate dementia
CSF170	TGFPSPAER	NCAN	0.315901	TGFPSPAER	0.311827	0.319974	moderate dementia
CSF170	FNVYCFR	BCAN	2.98122	FNVYCFR	2.98551	2.97694	moderate dementia
CSF170	VAQLPLSLK	NPTXR	0.0880337	VAQLPLSLK	0.0878193	0.0882481	moderate dementia
CSF170	FGEGVSSPK	VGF	0.675797	FGEGVSSPK	0.68626	0.665334	moderate dementia
CSF170	VFNTPEGVPSAPSSLK	NRCAM	1.86173	VFNTPEGVPSAPSSLK	1.88531	1.83814	moderate dementia
CSF170	SANSNPAMAPR	SST	0.160968	SANSNPAMAPR+SANSNPAM[+16]APR	0.160139	0.161797	moderate dementia
CSF170	LLLHCEGR	CADM3	1.98644	LLLHCEGR	1.9725	2.00038	moderate dementia
CSF170	LLAPAALAFR	BAI2	0.171651	LLAPAALAFR	0.172637	0.170664	moderate dementia
CSF170	AIIDGVESVSR	PTPRZ1	0.753325	AIIDGVESVSR	0.750237	0.756412	moderate dementia
CSF170	DLAEVPASIPVNTR	LRRC4B	0.165519	DLAEVPASIPVNTR	0.168863	0.162174	moderate dementia
CSF170	DELAPAGTGVSR	APLP1	1.28822	DELAPAGTGVSR	1.29293	1.2835	moderate dementia
CSF170	ESTENVPR	NPY	0.431807	ESTENVPR	0.434465	0.429148	moderate dementia
CSF170	FSDEGGFTCFFR	MOG	0.495012	FSDEGGFTCFFR	0.49364	0.496385	moderate dementia
CSF170	SDDGVAVICR	CADM2	0.34596	SDDGVAVICR	0.346131	0.345788	moderate dementia
CSF171	HDIDSPPASER	FRRS1L	0.188687	HDIDSPPASER	0.204527	0.172847	moderate dementia
CSF171	FQLTFPLR	NPTX1	0.574797	FQLTFPLR	0.572817	0.576777	moderate dementia
CSF171	VTATGFQQCSLIDGR	DNER	0.335793	VTATGFQQCSLIDGR	0.343597	0.327989	moderate dementia
CSF171	VTVTPDGTLIIR	CNTN2	0.311858	VTVTPDGTLIIR	0.298987	0.324728	moderate dementia
CSF171	LLNLGLITESQAHTLEDEVAEVLQK	SCG3	117.739	LLNLGLITESQAHTLEDEVAEVLQK	118.415	117.064	moderate dementia
CSF171	LSNVQELFLR	SLITRK1	0.0535778	LSNVQELFLR	0.0491518	0.0580038	moderate dementia
CSF171	LSELIQPLPLER	KLK6	7.03548	LSELIQPLPLER	7.05926	7.0117	moderate dementia
CSF171	ETGTPIWTSR	SEZ6L	0.408007	ETGTPIWTSR	0.412782	0.403231	moderate dementia
CSF171	VFNTPEGVPSAPSSLK	NRCAM	1.67285	VFNTPEGVPSAPSSLK	1.68013	1.66557	moderate dementia
CSF171	ALEYIENLR	SCG2	1.86218	ALEYIENLR	1.80301	1.92135	moderate dementia
CSF171	VAQLPLSLK	NPTXR	0.0716894	VAQLPLSLK	0.0746595	0.0687194	moderate dementia
CSF171	AIPVAQDLNAPSDWDSR	SPP1	11.412	AIPVAQDLNAPSDWDSR	11.3804	11.4435	moderate dementia
CSF171	ELLALIQLER	ECM1	3.07199	ELLALIQLER	3.06908	3.0749	moderate dementia
CSF171	LTGISDPVTVK	OLFM1	0.0446094	LTGISDPVTVK	0.04624	0.0429787	moderate dementia
CSF171	LLLHCEGR	CADM3	1.7209	LLLHCEGR	1.75584	1.68595	moderate dementia
CSF171	SANSNPAMAPR	SST	0.126614	SANSNPAMAPR+SANSNPAM[+16]APR	0.123617	0.129611	moderate dementia
CSF171	TGFPSPAER	NCAN	0.318904	TGFPSPAER	0.308655	0.329154	moderate dementia
CSF171	LFLQNNLIR	RTN4RL2	1.74734	LFLQNNLIR	1.70331	1.79136	moderate dementia
CSF171	ALGITEIFIK	SERPINI1	0.324262	ALGITEIFIK	0.329154	0.31937	moderate dementia
CSF171	LLAPAALAFR	BAI2	0.121715	LLAPAALAFR	0.120899	0.12253	moderate dementia
CSF171	ALEQDLPVNIK	CNDP1	1.51043	ALEQDLPVNIK	1.49925	1.52161	moderate dementia
CSF171	AIIDGVESVSR	PTPRZ1	1.04127	AIIDGVESVSR	1.05292	1.02963	moderate dementia
CSF171	FSDEGGFTCFFR	MOG	0.596111	FSDEGGFTCFFR	0.607992	0.584231	moderate dementia
CSF171	ESTENVPR	NPY	0.247972	ESTENVPR	0.254145	0.241799	moderate dementia
CSF171	VAFSATR	CBLN2	0.163063	VAFSATR	0.183096	0.143029	moderate dementia
CSF171	SDDGVAVICR	CADM2	0.330435	SDDGVAVICR	0.326825	0.334046	moderate dementia
CSF171	FNVYCFR	BCAN	4.51708	FNVYCFR	4.5038	4.53035	moderate dementia
CSF171	DELAPAGTGVSR	APLP1	0.926547	DELAPAGTGVSR	0.928294	0.9248	moderate dementia
CSF171	ITVNYPPYISK	OPCML	1.16077	ITVNYPPYISK	1.16241	1.15914	moderate dementia
CSF171	DLAEVPASIPVNTR	LRRC4B	0.220892	DLAEVPASIPVNTR	0.221416	0.220368	moderate dementia
CSF171	FGEGVSSPK	VGF	0.438406	FGEGVSSPK	0.435611	0.441202	moderate dementia
CSF178	LSELIQPLPLER	KLK6	3.52462	LSELIQPLPLER	3.52263	3.52661	severe dementia
CSF178	VTATGFQQCSLIDGR	DNER	0.159503	VTATGFQQCSLIDGR	0.159344	0.159663	severe dementia
CSF178	ALGITEIFIK	SERPINI1	0.23432	ALGITEIFIK	0.232251	0.23639	severe dementia
CSF178	ELLALIQLER	ECM1	1.3083	ELLALIQLER	1.31659	1.30001	severe dementia
CSF178	LSNVQELFLR	SLITRK1	0.0279768	LSNVQELFLR	0.0267431	0.0292104	severe dementia
CSF178	VAFSATR	CBLN2	0.0754537	VAFSATR	0.0744986	0.0764088	severe dementia
CSF178	SANSNPAMAPR	SST	0.0919087	SANSNPAMAPR+SANSNPAM[+16]APR	0.0947407	0.0890767	severe dementia
CSF178	HDIDSPPASER	FRRS1L	0.0711557	HDIDSPPASER	0.0827762	0.0595352	severe dementia
CSF178	TGFPSPAER	NCAN	0.164756	TGFPSPAER	0.169532	0.159981	severe dementia
CSF178	VAQLPLSLK	NPTXR	0.0395973	VAQLPLSLK	0.0402738	0.0389207	severe dementia
CSF178	SDDGVAVICR	CADM2	0.149077	SDDGVAVICR	0.145813	0.15234	severe dementia
CSF178	ETGTPIWTSR	SEZ6L	0.195599	ETGTPIWTSR	0.19731	0.193887	severe dementia
CSF178	ITVNYPPYISK	OPCML	0.525311	ITVNYPPYISK	0.519898	0.530723	severe dementia
CSF178	LLAPAALAFR	BAI2	0.0624801	LLAPAALAFR	0.0614454	0.0635148	severe dementia
CSF178	ALEYIENLR	SCG2	0.969755	ALEYIENLR	0.982808	0.956702	severe dementia
CSF178	FNVYCFR	BCAN	1.80436	FNVYCFR	1.80675	1.80197	severe dementia
CSF178	FQLTFPLR	NPTX1	0.211796	FQLTFPLR	0.213149	0.210443	severe dementia
CSF178	FSDEGGFTCFFR	MOG	0.273798	FSDEGGFTCFFR	0.270933	0.276664	severe dementia
CSF178	VTVTPDGTLIIR	CNTN2	0.138849	VTVTPDGTLIIR	0.141515	0.136183	severe dementia
CSF178	LLLHCEGR	CADM3	0.882482	LLLHCEGR	0.889446	0.875518	severe dementia
CSF178	LTGISDPVTVK	OLFM1	0.0203757	LTGISDPVTVK	0.0213308	0.0194206	severe dementia
CSF178	VFNTPEGVPSAPSSLK	NRCAM	0.734572	VFNTPEGVPSAPSSLK	0.725618	0.743527	severe dementia
CSF178	ESTENVPR	NPY	0.298392	ESTENVPR	0.309774	0.287011	severe dementia
CSF178	LFLQNNLIR	RTN4RL2	1.13053	LFLQNNLIR	1.1143	1.14677	severe dementia
CSF178	FGEGVSSPK	VGF	0.244827	FGEGVSSPK	0.245304	0.244349	severe dementia
CSF178	DELAPAGTGVSR	APLP1	0.904728	DELAPAGTGVSR	0.907832	0.901624	severe dementia
CSF178	DLAEVPASIPVNTR	LRRC4B	0.0893426	DLAEVPASIPVNTR	0.089064	0.0896212	severe dementia
CSF178	LLNLGLITESQAHTLEDEVAEVLQK	SCG3	17.1999	LLNLGLITESQAHTLEDEVAEVLQK	17.115	17.2848	severe dementia
CSF178	AIIDGVESVSR	PTPRZ1	0.389048	AIIDGVESVSR	0.393187	0.384909	severe dementia
CSF178	AIPVAQDLNAPSDWDSR	SPP1	4.32419	AIPVAQDLNAPSDWDSR	4.34509	4.3033	severe dementia
CSF178	ALEQDLPVNIK	CNDP1	0.724292	ALEQDLPVNIK	0.715059	0.733524	severe dementia
CSF183	LSELIQPLPLER	KLK6	6.33987	LSELIQPLPLER	6.32868	6.35105	moderate dementia
CSF183	FQLTFPLR	NPTX1	0.590878	FQLTFPLR	0.59574	0.586017	moderate dementia
CSF183	SANSNPAMAPR	SST	0.108579	SANSNPAMAPR+SANSNPAM[+16]APR	0.107515	0.109643	moderate dementia
CSF183	VTATGFQQCSLIDGR	DNER	0.382478	VTATGFQQCSLIDGR	0.3811	0.383857	moderate dementia
CSF183	ALEYIENLR	SCG2	2.21403	ALEYIENLR	2.19778	2.23029	moderate dementia
CSF183	LLLHCEGR	CADM3	2.22647	LLLHCEGR	2.22889	2.22405	moderate dementia
CSF183	VFNTPEGVPSAPSSLK	NRCAM	1.76902	VFNTPEGVPSAPSSLK	1.73002	1.80802	moderate dementia
CSF183	FSDEGGFTCFFR	MOG	0.524048	FSDEGGFTCFFR	0.515486	0.532611	moderate dementia
CSF183	ELLALIQLER	ECM1	2.5143	ELLALIQLER	2.51551	2.51309	moderate dementia
CSF183	LFLQNNLIR	RTN4RL2	2.03539	LFLQNNLIR	2.05411	2.01666	moderate dementia
CSF183	HDIDSPPASER	FRRS1L	0.171248	HDIDSPPASER	0.166024	0.176473	moderate dementia
CSF183	SDDGVAVICR	CADM2	0.358387	SDDGVAVICR	0.357879	0.358895	moderate dementia
CSF183	VTVTPDGTLIIR	CNTN2	0.452356	VTVTPDGTLIIR	0.455912	0.448801	moderate dementia
CSF183	LSNVQELFLR	SLITRK1	0.0634561	LSNVQELFLR	0.0651613	0.0617509	moderate dementia
CSF183	ALGITEIFIK	SERPINI1	0.458089	ALGITEIFIK	0.456275	0.459903	moderate dementia
CSF183	LLAPAALAFR	BAI2	0.131121	LLAPAALAFR	0.131193	0.131048	moderate dementia
CSF183	VAQLPLSLK	NPTXR	0.0753201	VAQLPLSLK	0.0761183	0.0745219	moderate dementia
CSF183	AIIDGVESVSR	PTPRZ1	1.00499	AIIDGVESVSR	1.00282	1.00717	moderate dementia
CSF183	DELAPAGTGVSR	APLP1	1.29416	DELAPAGTGVSR	1.29191	1.29641	moderate dementia
CSF183	LTGISDPVTVK	OLFM1	0.0371158	LTGISDPVTVK	0.0331612	0.0410705	moderate dementia
CSF183	VAFSATR	CBLN2	0.147738	VAFSATR	0.13845	0.157026	moderate dementia
CSF183	LLNLGLITESQAHTLEDEVAEVLQK	SCG3	56.2797	LLNLGLITESQAHTLEDEVAEVLQK	56.5699	55.9894	moderate dementia
CSF183	ESTENVPR	NPY	0.513236	ESTENVPR	0.512003	0.51447	moderate dementia
CSF183	DLAEVPASIPVNTR	LRRC4B	0.242178	DLAEVPASIPVNTR	0.248092	0.236264	moderate dementia
CSF183	ETGTPIWTSR	SEZ6L	0.443467	ETGTPIWTSR	0.445753	0.441182	moderate dementia
CSF183	TGFPSPAER	NCAN	0.369743	TGFPSPAER	0.368836	0.370651	moderate dementia
CSF183	ITVNYPPYISK	OPCML	1.37361	ITVNYPPYISK	1.36737	1.37985	moderate dementia
CSF183	AIPVAQDLNAPSDWDSR	SPP1	12.7199	AIPVAQDLNAPSDWDSR	12.7354	12.7045	moderate dementia
CSF183	FGEGVSSPK	VGF	0.456783	FGEGVSSPK	0.450324	0.463241	moderate dementia
CSF183	ALEQDLPVNIK	CNDP1	1.18858	ALEQDLPVNIK	1.19264	1.18451	moderate dementia
CSF183	FNVYCFR	BCAN	4.39716	FNVYCFR	4.38366	4.41065	moderate dementia
CSF188	VTVTPDGTLIIR	CNTN2	0.344104	VTVTPDGTLIIR	0.344297	0.34391	moderate dementia
CSF188	LSELIQPLPLER	KLK6	4.45469	LSELIQPLPLER	4.44019	4.4692	moderate dementia
CSF188	ETGTPIWTSR	SEZ6L	0.259448	ETGTPIWTSR	0.257514	0.261382	moderate dementia
CSF188	LLNLGLITESQAHTLEDEVAEVLQK	SCG3	35.457	LLNLGLITESQAHTLEDEVAEVLQK	35.298	35.6161	moderate dementia
CSF188	VAFSATR	CBLN2	0.10806	VAFSATR	0.110381	0.105739	moderate dementia
CSF188	LSNVQELFLR	SLITRK1	0.036364	LSNVQELFLR	0.0344297	0.0382982	moderate dementia
CSF188	DLAEVPASIPVNTR	LRRC4B	0.178725	DLAEVPASIPVNTR	0.175501	0.181949	moderate dementia
CSF188	HDIDSPPASER	FRRS1L	0.119666	HDIDSPPASER	0.114508	0.124824	moderate dementia
CSF188	ALEQDLPVNIK	CNDP1	1.06797	ALEQDLPVNIK	1.07854	1.05739	moderate dementia
CSF188	SDDGVAVICR	CADM2	0.221665	SDDGVAVICR	0.225147	0.218184	moderate dementia
CSF188	LFLQNNLIR	RTN4RL2	1.50537	LFLQNNLIR	1.4917	1.51903	moderate dementia
CSF188	ALEYIENLR	SCG2	1.16777	ALEYIENLR	1.15024	1.18531	moderate dementia
CSF188	VTATGFQQCSLIDGR	DNER	0.279306	VTATGFQQCSLIDGR	0.283433	0.27518	moderate dementia
CSF188	ALGITEIFIK	SERPINI1	0.266411	ALGITEIFIK	0.267959	0.264864	moderate dementia
CSF188	SANSNPAMAPR	SST	0.0758034	SANSNPAMAPR+SANSNPAM[+16]APR	0.0700194	0.0815873	moderate dementia
CSF188	TGFPSPAER	NCAN	0.253129	TGFPSPAER	0.247069	0.25919	moderate dementia
CSF188	ITVNYPPYISK	OPCML	0.828119	ITVNYPPYISK	0.830955	0.825282	moderate dementia
CSF188	VAQLPLSLK	NPTXR	0.0589303	VAQLPLSLK	0.0617672	0.0560934	moderate dementia
CSF188	FGEGVSSPK	VGF	0.238816	FGEGVSSPK	0.237526	0.240105	moderate dementia
CSF188	FQLTFPLR	NPTX1	0.403098	FQLTFPLR	0.399488	0.406709	moderate dementia
CSF188	ELLALIQLER	ECM1	2.36194	ELLALIQLER	2.35979	2.36409	moderate dementia
CSF188	FNVYCFR	BCAN	3.36947	FNVYCFR	3.3558	3.38314	moderate dementia
CSF188	LLLHCEGR	CADM3	1.45982	LLLHCEGR	1.43672	1.48293	moderate dementia
CSF188	VFNTPEGVPSAPSSLK	NRCAM	1.2347	VFNTPEGVPSAPSSLK	1.22288	1.24652	moderate dementia
CSF188	AIPVAQDLNAPSDWDSR	SPP1	5.94568	AIPVAQDLNAPSDWDSR	5.85219	6.03917	moderate dementia
CSF188	LLAPAALAFR	BAI2	0.0773057	LLAPAALAFR	0.0774991	0.0771122	moderate dementia
CSF188	DELAPAGTGVSR	APLP1	0.778344	DELAPAGTGVSR	0.785823	0.770865	moderate dementia
CSF188	LTGISDPVTVK	OLFM1	0.037589	LTGISDPVTVK	0.0380403	0.0371377	moderate dementia
CSF188	ESTENVPR	NPY	0.214315	ESTENVPR	0.19781	0.230821	moderate dementia
CSF188	AIIDGVESVSR	PTPRZ1	0.700716	AIIDGVESVSR	0.705616	0.695816	moderate dementia
CSF188	FSDEGGFTCFFR	MOG	0.328823	FSDEGGFTCFFR	0.333723	0.323923	moderate dementia
CSF19	VTATGFQQCSLIDGR	DNER	0.434853	VTATGFQQCSLIDGR	0.430772	0.438933	severe dementia
CSF19	LLNLGLITESQAHTLEDEVAEVLQK	SCG3	99.9547	LLNLGLITESQAHTLEDEVAEVLQK	99.8493	100.06	severe dementia
CSF19	VTVTPDGTLIIR	CNTN2	0.45461	VTVTPDGTLIIR	0.454235	0.454984	severe dementia
CSF19	FQLTFPLR	NPTX1	0.505787	FQLTFPLR	0.508983	0.50259	severe dementia
CSF19	VFNTPEGVPSAPSSLK	NRCAM	2.05559	VFNTPEGVPSAPSSLK	2.05842	2.05275	severe dementia
CSF19	ELLALIQLER	ECM1	2.71358	ELLALIQLER	2.69544	2.73171	severe dementia
CSF19	SDDGVAVICR	CADM2	0.453555	SDDGVAVICR	0.463689	0.443422	severe dementia
CSF19	LSNVQELFLR	SLITRK1	0.0814414	LSNVQELFLR	0.0825635	0.0803192	severe dementia
CSF19	VAFSATR	CBLN2	0.15479	VAFSATR	0.168664	0.140916	severe dementia
CSF19	HDIDSPPASER	FRRS1L	0.178457	HDIDSPPASER	0.189066	0.167847	severe dementia
CSF19	ALGITEIFIK	SERPINI1	0.424787	ALGITEIFIK	0.423019	0.426556	severe dementia
CSF19	LFLQNNLIR	RTN4RL2	2.39693	LFLQNNLIR	2.43311	2.36075	severe dementia
CSF19	LSELIQPLPLER	KLK6	7.8721	LSELIQPLPLER	7.93104	7.81316	severe dementia
CSF19	TGFPSPAER	NCAN	0.4001	TGFPSPAER	0.393911	0.406289	severe dementia
CSF19	ALEQDLPVNIK	CNDP1	2.39325	ALEQDLPVNIK	2.39638	2.39013	severe dementia
CSF19	VAQLPLSLK	NPTXR	0.100212	VAQLPLSLK	0.0984778	0.101946	severe dementia
CSF19	ALEYIENLR	SCG2	2.94971	ALEYIENLR	2.96793	2.93148	severe dementia
CSF19	LTGISDPVTVK	OLFM1	0.0387654	LTGISDPVTVK	0.0379493	0.0395815	severe dementia
CSF19	ETGTPIWTSR	SEZ6L	0.516498	ETGTPIWTSR	0.519049	0.513948	severe dementia
CSF19	LLLHCEGR	CADM3	1.83059	LLLHCEGR	1.82039	1.84079	severe dementia
CSF19	LLAPAALAFR	BAI2	0.189781	LLAPAALAFR	0.188114	0.191447	severe dementia
CSF19	ESTENVPR	NPY	0.487832	ESTENVPR	0.492253	0.483412	severe dementia
CSF19	AIPVAQDLNAPSDWDSR	SPP1	15.7587	AIPVAQDLNAPSDWDSR	15.6796	15.8377	severe dementia
CSF19	SANSNPAMAPR	SST	0.223689	SANSNPAMAPR+SANSNPAM[+16]APR	0.232682	0.214695	severe dementia
CSF19	ITVNYPPYISK	OPCML	1.3859	ITVNYPPYISK	1.37923	1.39256	severe dementia
CSF19	FGEGVSSPK	VGF	0.836585	FGEGVSSPK	0.832708	0.840461	severe dementia
CSF19	DLAEVPASIPVNTR	LRRC4B	0.211272	DLAEVPASIPVNTR	0.21151	0.211033	severe dementia
CSF19	FNVYCFR	BCAN	4.00086	FNVYCFR	4.02072	3.981	severe dementia
CSF19	FSDEGGFTCFFR	MOG	0.647178	FSDEGGFTCFFR	0.647178	0.647178	severe dementia
CSF19	DELAPAGTGVSR	APLP1	1.53967	DELAPAGTGVSR	1.55293	1.52641	severe dementia
CSF19	AIIDGVESVSR	PTPRZ1	0.904662	AIIDGVESVSR	0.901534	0.907791	severe dementia
CSF202	ELLALIQLER	ECM1	2.4931	ELLALIQLER	2.49267	2.49353	moderate dementia
CSF202	VAFSATR	CBLN2	0.113442	VAFSATR	0.113442	0.113442	moderate dementia
CSF202	FQLTFPLR	NPTX1	0.33714	FQLTFPLR	0.341558	0.332721	moderate dementia
CSF202	LSNVQELFLR	SLITRK1	0.0413076	LSNVQELFLR	0.0404856	0.0421297	moderate dementia
CSF202	ETGTPIWTSR	SEZ6L	0.287817	ETGTPIWTSR	0.290489	0.285146	moderate dementia
CSF202	LFLQNNLIR	RTN4RL2	1.96776	LFLQNNLIR	1.95646	1.97907	moderate dementia
CSF202	VAQLPLSLK	NPTXR	0.0561557	VAQLPLSLK	0.0581595	0.054152	moderate dementia
CSF202	TGFPSPAER	NCAN	0.252418	TGFPSPAER	0.257299	0.247537	moderate dementia
CSF202	ALEQDLPVNIK	CNDP1	1.07893	ALEQDLPVNIK	1.08222	1.07564	moderate dementia
CSF202	ALGITEIFIK	SERPINI1	0.350806	ALGITEIFIK	0.354506	0.347107	moderate dementia
CSF202	ALEYIENLR	SCG2	1.49571	ALEYIENLR	1.49776	1.49365	moderate dementia
CSF202	LSELIQPLPLER	KLK6	6.05143	LSELIQPLPLER	6.05057	6.05228	moderate dementia
CSF202	VTVTPDGTLIIR	CNTN2	0.400591	VTVTPDGTLIIR	0.406294	0.394888	moderate dementia
CSF202	VFNTPEGVPSAPSSLK	NRCAM	1.27117	VFNTPEGVPSAPSSLK	1.27845	1.26389	moderate dementia
CSF202	LLLHCEGR	CADM3	1.07508	LLLHCEGR	1.07807	1.07208	moderate dementia
CSF202	HDIDSPPASER	FRRS1L	0.117963	HDIDSPPASER	0.117963	0.117963	moderate dementia
CSF202	AIIDGVESVSR	PTPRZ1	0.64931	AIIDGVESVSR	0.65414	0.644481	moderate dementia
CSF202	LLNLGLITESQAHTLEDEVAEVLQK	SCG3	61.8569	LLNLGLITESQAHTLEDEVAEVLQK	61.8826	61.8313	moderate dementia
CSF202	FNVYCFR	BCAN	3.49162	FNVYCFR	3.47642	3.50683	moderate dementia
CSF202	ESTENVPR	NPY	0.386051	ESTENVPR	0.385127	0.386976	moderate dementia
CSF202	VTATGFQQCSLIDGR	DNER	0.248873	VTATGFQQCSLIDGR	0.25771	0.240036	moderate dementia
CSF202	DLAEVPASIPVNTR	LRRC4B	0.180952	DLAEVPASIPVNTR	0.18013	0.181774	moderate dementia
CSF202	LTGISDPVTVK	OLFM1	0.0359643	LTGISDPVTVK	0.0368891	0.0350395	moderate dementia
CSF202	LLAPAALAFR	BAI2	0.102241	LLAPAALAFR	0.101008	0.103475	moderate dementia
CSF202	ITVNYPPYISK	OPCML	0.918426	ITVNYPPYISK	0.900547	0.936306	moderate dementia
CSF202	AIPVAQDLNAPSDWDSR	SPP1	8.17718	AIPVAQDLNAPSDWDSR	8.19644	8.15791	moderate dementia
CSF202	SANSNPAMAPR	SST	0.103214	SANSNPAMAPR+SANSNPAM[+16]APR	0.10363	0.102798	moderate dementia
CSF202	FSDEGGFTCFFR	MOG	0.495691	FSDEGGFTCFFR	0.504734	0.486649	moderate dementia
CSF202	DELAPAGTGVSR	APLP1	1.10657	DELAPAGTGVSR	1.09722	1.11592	moderate dementia
CSF202	FGEGVSSPK	VGF	0.347416	FGEGVSSPK	0.351834	0.342997	moderate dementia
CSF202	SDDGVAVICR	CADM2	0.246818	SDDGVAVICR	0.2536	0.240036	moderate dementia
CSF203	VFNTPEGVPSAPSSLK	NRCAM	1.20675	VFNTPEGVPSAPSSLK	1.20433	1.20917	mild dementia
CSF203	VTVTPDGTLIIR	CNTN2	0.309512	VTVTPDGTLIIR	0.313208	0.305816	mild dementia
CSF203	VAFSATR	CBLN2	0.107144	VAFSATR	0.10133	0.112958	mild dementia
CSF203	LLNLGLITESQAHTLEDEVAEVLQK	SCG3	16.5339	LLNLGLITESQAHTLEDEVAEVLQK	16.4536	16.6142	mild dementia
CSF203	VAQLPLSLK	NPTXR	0.0527827	VAQLPLSLK	0.0539871	0.0515784	mild dementia
CSF203	LLLHCEGR	CADM3	1.46907	LLLHCEGR	1.47426	1.46388	mild dementia
CSF203	FQLTFPLR	NPTX1	0.435966	FQLTFPLR	0.437046	0.434886	mild dementia
CSF203	SANSNPAMAPR	SST	0.0912961	SANSNPAMAPR+SANSNPAM[+16]APR	0.0919747	0.0906176	mild dementia
CSF203	SDDGVAVICR	CADM2	0.262128	SDDGVAVICR	0.252161	0.272095	mild dementia
CSF203	LSELIQPLPLER	KLK6	4.57367	LSELIQPLPLER	4.56813	4.57921	mild dementia
CSF203	ELLALIQLER	ECM1	1.86705	ELLALIQLER	1.86809	1.86601	mild dementia
CSF203	VTATGFQQCSLIDGR	DNER	0.248008	VTATGFQQCSLIDGR	0.245184	0.250832	mild dementia
CSF203	LFLQNNLIR	RTN4RL2	1.35383	LFLQNNLIR	1.34586	1.3618	mild dementia
CSF203	TGFPSPAER	NCAN	0.253158	TGFPSPAER	0.248507	0.257809	mild dementia
CSF203	AIIDGVESVSR	PTPRZ1	0.584472	AIIDGVESVSR	0.58605	0.582894	mild dementia
CSF203	ALEQDLPVNIK	CNDP1	0.826417	ALEQDLPVNIK	0.827248	0.825587	mild dementia
CSF203	FNVYCFR	BCAN	3.02527	FNVYCFR	3.02593	3.0246	mild dementia
CSF203	ESTENVPR	NPY	0.286547	ESTENVPR	0.288872	0.284221	mild dementia
CSF203	ETGTPIWTSR	SEZ6L	0.283349	ETGTPIWTSR	0.282892	0.283806	mild dementia
CSF203	ALGITEIFIK	SERPINI1	0.251912	ALGITEIFIK	0.254985	0.248839	mild dementia
CSF203	FSDEGGFTCFFR	MOG	0.330069	FSDEGGFTCFFR	0.332228	0.327909	mild dementia
CSF203	ALEYIENLR	SCG2	1.60848	ALEYIENLR	1.6216	1.59536	mild dementia
CSF203	LSNVQELFLR	SLITRK1	0.0369604	LSNVQELFLR	0.0354653	0.0384554	mild dementia
CSF203	ITVNYPPYISK	OPCML	0.889208	ITVNYPPYISK	0.887049	0.891368	mild dementia
CSF203	HDIDSPPASER	FRRS1L	0.129071	HDIDSPPASER	0.12525	0.132891	mild dementia
CSF203	DLAEVPASIPVNTR	LRRC4B	0.155483	DLAEVPASIPVNTR	0.154486	0.156479	mild dementia
CSF203	AIPVAQDLNAPSDWDSR	SPP1	7.75683	AIPVAQDLNAPSDWDSR	7.74507	7.7686	mild dementia
CSF203	FGEGVSSPK	VGF	0.398591	FGEGVSSPK	0.393026	0.404155	mild dementia
CSF203	LTGISDPVTVK	OLFM1	0.0231729	LTGISDPVTVK	0.0228407	0.0235051	mild dementia
CSF203	LLAPAALAFR	BAI2	0.0846766	LLAPAALAFR	0.0829739	0.0863793	mild dementia
CSF203	DELAPAGTGVSR	APLP1	0.86753	DELAPAGTGVSR	0.873594	0.861467	mild dementia
CSF216	VTVTPDGTLIIR	CNTN2	0.389707	VTVTPDGTLIIR	0.390434	0.38898	MCI
CSF216	VTATGFQQCSLIDGR	DNER	0.382551	VTATGFQQCSLIDGR	0.387296	0.377805	MCI
CSF216	AIIDGVESVSR	PTPRZ1	0.677998	AIIDGVESVSR	0.681366	0.67463	MCI
CSF216	FQLTFPLR	NPTX1	0.621052	FQLTFPLR	0.623042	0.619062	MCI
CSF216	VAQLPLSLK	NPTXR	0.133717	VAQLPLSLK	0.139381	0.128053	MCI
CSF216	LSELIQPLPLER	KLK6	6.89249	LSELIQPLPLER	6.90206	6.88293	MCI
CSF216	LLNLGLITESQAHTLEDEVAEVLQK	SCG3	25.1168	LLNLGLITESQAHTLEDEVAEVLQK	25.0237	25.21	MCI
CSF216	VFNTPEGVPSAPSSLK	NRCAM	1.68007	VFNTPEGVPSAPSSLK	1.66731	1.69283	MCI
CSF216	LSNVQELFLR	SLITRK1	0.0687719	LSNVQELFLR	0.0684274	0.0691163	MCI
CSF216	ALEQDLPVNIK	CNDP1	1.67471	ALEQDLPVNIK	1.68083	1.66859	MCI
CSF216	VAFSATR	CBLN2	0.144968	VAFSATR	0.130732	0.159205	MCI
CSF216	ESTENVPR	NPY	0.388138	ESTENVPR	0.37306	0.403217	MCI
CSF216	ELLALIQLER	ECM1	2.25572	ELLALIQLER	2.25413	2.25731	MCI
CSF216	LLLHCEGR	CADM3	1.70654	LLLHCEGR	1.71834	1.69474	MCI
CSF216	SDDGVAVICR	CADM2	0.32637	SDDGVAVICR	0.328513	0.324227	MCI
CSF216	SANSNPAMAPR	SST	0.440591	SANSNPAMAPR+SANSNPAM[+16]APR	0.436368	0.444814	MCI
CSF216	HDIDSPPASER	FRRS1L	0.125986	HDIDSPPASER	0.12369	0.128282	MCI
CSF216	ALGITEIFIK	SERPINI1	0.467587	ALGITEIFIK	0.463072	0.472103	MCI
CSF216	LFLQNNLIR	RTN4RL2	2.34429	LFLQNNLIR	2.35439	2.33419	MCI
CSF216	LTGISDPVTVK	OLFM1	0.0363951	LTGISDPVTVK	0.0378877	0.0349026	MCI
CSF216	DLAEVPASIPVNTR	LRRC4B	0.191161	DLAEVPASIPVNTR	0.189821	0.1925	MCI
CSF216	TGFPSPAER	NCAN	0.340989	TGFPSPAER	0.346883	0.335095	MCI
CSF216	FSDEGGFTCFFR	MOG	0.442099	FSDEGGFTCFFR	0.450978	0.433221	MCI
CSF216	FNVYCFR	BCAN	4.00706	FNVYCFR	4.04013	3.974	MCI
CSF216	ALEYIENLR	SCG2	2.40828	ALEYIENLR	2.39787	2.41869	MCI
CSF216	AIPVAQDLNAPSDWDSR	SPP1	9.83804	AIPVAQDLNAPSDWDSR	9.79658	9.8795	MCI
CSF216	ETGTPIWTSR	SEZ6L	0.411942	ETGTPIWTSR	0.41508	0.408804	MCI
CSF216	ITVNYPPYISK	OPCML	1.09668	ITVNYPPYISK	1.10555	1.0878	MCI
CSF216	LLAPAALAFR	BAI2	0.127172	LLAPAALAFR	0.127593	0.126751	MCI
CSF216	FGEGVSSPK	VGF	0.71336	FGEGVSSPK	0.713972	0.712747	MCI
CSF216	DELAPAGTGVSR	APLP1	1.32438	DELAPAGTGVSR	1.33441	1.31436	MCI
CSF218	VAQLPLSLK	NPTXR	0.167701	VAQLPLSLK	0.162644	0.172759	MCI
CSF218	FQLTFPLR	NPTX1	0.789858	FQLTFPLR	0.791544	0.788172	MCI
CSF218	SDDGVAVICR	CADM2	0.460155	SDDGVAVICR	0.456462	0.463848	MCI
CSF218	HDIDSPPASER	FRRS1L	0.148836	HDIDSPPASER	0.147391	0.150281	MCI
CSF218	VTATGFQQCSLIDGR	DNER	0.418812	VTATGFQQCSLIDGR	0.420819	0.416805	MCI
CSF218	VFNTPEGVPSAPSSLK	NRCAM	2.46354	VFNTPEGVPSAPSSLK	2.43912	2.48796	MCI
CSF218	VTVTPDGTLIIR	CNTN2	0.443016	VTVTPDGTLIIR	0.440567	0.445464	MCI
CSF218	ESTENVPR	NPY	0.619427	ESTENVPR	0.61734	0.621514	MCI
CSF218	AIIDGVESVSR	PTPRZ1	0.913326	AIIDGVESVSR	0.918704	0.907947	MCI
CSF218	LLLHCEGR	CADM3	2.39028	LLLHCEGR	2.36687	2.4137	MCI
CSF218	LLNLGLITESQAHTLEDEVAEVLQK	SCG3	32.7883	LLNLGLITESQAHTLEDEVAEVLQK	33.0238	32.5528	MCI
CSF218	LFLQNNLIR	RTN4RL2	3.00819	LFLQNNLIR	3.01814	2.99823	MCI
CSF218	ELLALIQLER	ECM1	2.73548	ELLALIQLER	2.73548	2.73548	MCI
CSF218	ETGTPIWTSR	SEZ6L	0.608509	ETGTPIWTSR	0.610677	0.606342	MCI
CSF218	LSELIQPLPLER	KLK6	6.01117	LSELIQPLPLER	6.01284	6.0095	MCI
CSF218	LLAPAALAFR	BAI2	0.183917	LLAPAALAFR	0.182232	0.185603	MCI
CSF218	LTGISDPVTVK	OLFM1	0.0492507	LTGISDPVTVK	0.04905	0.0494514	MCI
CSF218	LSNVQELFLR	SLITRK1	0.0797163	LSNVQELFLR	0.0814824	0.0779502	MCI
CSF218	TGFPSPAER	NCAN	0.4732	TGFPSPAER	0.477013	0.469387	MCI
CSF218	ALEQDLPVNIK	CNDP1	1.45737	ALEQDLPVNIK	1.45914	1.45561	MCI
CSF218	DLAEVPASIPVNTR	LRRC4B	0.224057	DLAEVPASIPVNTR	0.222852	0.225261	MCI
CSF218	VAFSATR	CBLN2	0.193792	VAFSATR	0.204549	0.183034	MCI
CSF218	ITVNYPPYISK	OPCML	1.57891	ITVNYPPYISK	1.58084	1.57699	MCI
CSF218	ALGITEIFIK	SERPINI1	0.790821	ALGITEIFIK	0.791704	0.789938	MCI
CSF218	AIPVAQDLNAPSDWDSR	SPP1	10.4134	AIPVAQDLNAPSDWDSR	10.2903	10.5365	MCI
CSF218	ALEYIENLR	SCG2	3.29333	ALEYIENLR	3.26411	3.32256	MCI
CSF218	DELAPAGTGVSR	APLP1	1.27506	DELAPAGTGVSR	1.27466	1.27546	MCI
CSF218	FNVYCFR	BCAN	4.87867	FNVYCFR	4.87995	4.87739	MCI
CSF218	FGEGVSSPK	VGF	0.921594	FGEGVSSPK	0.919668	0.923521	MCI
CSF218	FSDEGGFTCFFR	MOG	0.532084	FSDEGGFTCFFR	0.532726	0.531442	MCI
CSF218	SANSNPAMAPR	SST	0.542002	SANSNPAMAPR+SANSNPAM[+16]APR	0.530235	0.553769	MCI
CSF23	ESTENVPR	NPY	0.387484	ESTENVPR	0.3836	0.391369	moderate dementia
CSF23	TGFPSPAER	NCAN	0.297978	TGFPSPAER	0.298302	0.297654	moderate dementia
CSF23	VTVTPDGTLIIR	CNTN2	0.384085	VTVTPDGTLIIR	0.386271	0.3819	moderate dementia
CSF23	ALEQDLPVNIK	CNDP1	1.30246	ALEQDLPVNIK	1.29518	1.30974	moderate dementia
CSF23	LSNVQELFLR	SLITRK1	0.0442273	LSNVQELFLR	0.0437822	0.0446724	moderate dementia
CSF23	FQLTFPLR	NPTX1	0.492287	FQLTFPLR	0.495766	0.488807	moderate dementia
CSF23	SDDGVAVICR	CADM2	0.286972	SDDGVAVICR	0.281792	0.292151	moderate dementia
CSF23	VAFSATR	CBLN2	0.128352	VAFSATR	0.133693	0.123011	moderate dementia
CSF23	ITVNYPPYISK	OPCML	0.992666	ITVNYPPYISK	0.991533	0.993799	moderate dementia
CSF23	FNVYCFR	BCAN	3.68531	FNVYCFR	3.68094	3.68968	moderate dementia
CSF23	LLLHCEGR	CADM3	1.61047	LLLHCEGR	1.58215	1.6388	moderate dementia
CSF23	DLAEVPASIPVNTR	LRRC4B	0.215593	DLAEVPASIPVNTR	0.212841	0.218344	moderate dementia
CSF23	LLNLGLITESQAHTLEDEVAEVLQK	SCG3	34.4741	LLNLGLITESQAHTLEDEVAEVLQK	34.783	34.1652	moderate dementia
CSF23	ALGITEIFIK	SERPINI1	0.337714	ALGITEIFIK	0.33828	0.337147	moderate dementia
CSF23	ELLALIQLER	ECM1	1.92036	ELLALIQLER	1.90249	1.93823	moderate dementia
CSF23	VFNTPEGVPSAPSSLK	NRCAM	1.44592	VFNTPEGVPSAPSSLK	1.42299	1.46885	moderate dementia
CSF23	VAQLPLSLK	NPTXR	0.0765986	VAQLPLSLK	0.0773674	0.0758298	moderate dementia
CSF23	VTATGFQQCSLIDGR	DNER	0.326788	VTATGFQQCSLIDGR	0.331968	0.321609	moderate dementia
CSF23	FGEGVSSPK	VGF	0.487997	FGEGVSSPK	0.483627	0.492367	moderate dementia
CSF23	LLAPAALAFR	BAI2	0.109698	LLAPAALAFR	0.109739	0.109658	moderate dementia
CSF23	LSELIQPLPLER	KLK6	5.8818	LSELIQPLPLER	5.88348	5.88011	moderate dementia
CSF23	SANSNPAMAPR	SST	0.156754	SANSNPAMAPR+SANSNPAM[+16]APR	0.154496	0.159013	moderate dementia
CSF23	ALEYIENLR	SCG2	1.91266	ALEYIENLR	1.92286	1.90246	moderate dementia
CSF23	FSDEGGFTCFFR	MOG	0.474725	FSDEGGFTCFFR	0.473592	0.475858	moderate dementia
CSF23	AIIDGVESVSR	PTPRZ1	0.771246	AIIDGVESVSR	0.768495	0.773998	moderate dementia
CSF23	LTGISDPVTVK	OLFM1	0.035487	LTGISDPVTVK	0.0369033	0.0340708	moderate dementia
CSF23	HDIDSPPASER	FRRS1L	0.12641	HDIDSPPASER	0.120745	0.132075	moderate dementia
CSF23	LFLQNNLIR	RTN4RL2	1.87171	LFLQNNLIR	1.90149	1.84193	moderate dementia
CSF23	AIPVAQDLNAPSDWDSR	SPP1	10.6835	AIPVAQDLNAPSDWDSR	10.6798	10.6872	moderate dementia
CSF23	ETGTPIWTSR	SEZ6L	0.328326	ETGTPIWTSR	0.326707	0.329944	moderate dementia
CSF23	DELAPAGTGVSR	APLP1	1.06712	DELAPAGTGVSR	1.07278	1.06145	moderate dementia
CSF233	TGFPSPAER	NCAN	0.310774	TGFPSPAER	0.305976	0.315572	severe dementia
CSF233	FNVYCFR	BCAN	3.58698	FNVYCFR	3.61161	3.56236	severe dementia
CSF233	ALEQDLPVNIK	CNDP1	2.36163	ALEQDLPVNIK	2.35294	2.37032	severe dementia
CSF233	SANSNPAMAPR	SST	0.2577	SANSNPAMAPR+SANSNPAM[+16]APR	0.264821	0.25058	severe dementia
CSF233	VTVTPDGTLIIR	CNTN2	0.279362	VTVTPDGTLIIR	0.27556	0.283164	severe dementia
CSF233	ESTENVPR	NPY	0.335669	ESTENVPR	0.336755	0.334582	severe dementia
CSF233	VAFSATR	CBLN2	0.166929	VAFSATR	0.153531	0.180327	severe dementia
CSF233	SDDGVAVICR	CADM2	0.334039	SDDGVAVICR	0.32046	0.347618	severe dementia
CSF233	LSELIQPLPLER	KLK6	7.32804	LSELIQPLPLER	7.33106	7.32502	severe dementia
CSF233	FQLTFPLR	NPTX1	0.275198	FQLTFPLR	0.273387	0.277008	severe dementia
CSF233	VAQLPLSLK	NPTXR	0.0649973	VAQLPLSLK	0.0689804	0.0610142	severe dementia
CSF233	LSNVQELFLR	SLITRK1	0.0590226	LSNVQELFLR	0.0554016	0.0626436	severe dementia
CSF233	ELLALIQLER	ECM1	3.16387	ELLALIQLER	3.18801	3.13973	severe dementia
CSF233	LLAPAALAFR	BAI2	0.0908876	LLAPAALAFR	0.0901634	0.0916118	severe dementia
CSF233	LLNLGLITESQAHTLEDEVAEVLQK	SCG3	21.2886	LLNLGLITESQAHTLEDEVAEVLQK	21.358	21.2192	severe dementia
CSF233	VFNTPEGVPSAPSSLK	NRCAM	1.47406	VFNTPEGVPSAPSSLK	1.4816	1.46651	severe dementia
CSF233	DLAEVPASIPVNTR	LRRC4B	0.182047	DLAEVPASIPVNTR	0.180146	0.183948	severe dementia
CSF233	FGEGVSSPK	VGF	0.356852	FGEGVSSPK	0.361378	0.352325	severe dementia
CSF233	VTATGFQQCSLIDGR	DNER	0.416598	VTATGFQQCSLIDGR	0.424746	0.408451	severe dementia
CSF233	ALEYIENLR	SCG2	1.87315	ALEYIENLR	1.88872	1.85758	severe dementia
CSF233	LFLQNNLIR	RTN4RL2	1.6338	LFLQNNLIR	1.5889	1.6787	severe dementia
CSF233	AIIDGVESVSR	PTPRZ1	0.894211	AIIDGVESVSR	0.893306	0.895116	severe dementia
CSF233	FSDEGGFTCFFR	MOG	0.627161	FSDEGGFTCFFR	0.622815	0.631506	severe dementia
CSF233	LLLHCEGR	CADM3	1.54497	LLLHCEGR	1.55402	1.53592	severe dementia
CSF233	ETGTPIWTSR	SEZ6L	0.363641	ETGTPIWTSR	0.361197	0.366085	severe dementia
CSF233	ALGITEIFIK	SERPINI1	0.310865	ALGITEIFIK	0.309597	0.312132	severe dementia
CSF233	LTGISDPVTVK	OLFM1	0.044267	LTGISDPVTVK	0.0465301	0.0420038	severe dementia
CSF233	ITVNYPPYISK	OPCML	1.09862	ITVNYPPYISK	1.10369	1.09355	severe dementia
CSF233	HDIDSPPASER	FRRS1L	0.163308	HDIDSPPASER	0.148462	0.178154	severe dementia
CSF233	DELAPAGTGVSR	APLP1	0.985098	DELAPAGTGVSR	0.993246	0.976951	severe dementia
CSF233	AIPVAQDLNAPSDWDSR	SPP1	13.5652	AIPVAQDLNAPSDWDSR	13.6165	13.5139	severe dementia
CSF237	ALEQDLPVNIK	CNDP1	1.41103	ALEQDLPVNIK	1.42401	1.39805	severe dementia
CSF237	VAFSATR	CBLN2	0.15099	VAFSATR	0.155381	0.1466	severe dementia
CSF237	FQLTFPLR	NPTX1	0.453735	FQLTFPLR	0.447817	0.459652	severe dementia
CSF237	VTVTPDGTLIIR	CNTN2	0.438703	VTVTPDGTLIIR	0.439132	0.438273	severe dementia
CSF237	AIPVAQDLNAPSDWDSR	SPP1	11.7705	AIPVAQDLNAPSDWDSR	11.6631	11.8779	severe dementia
CSF237	ELLALIQLER	ECM1	2.16416	ELLALIQLER	2.15144	2.17689	severe dementia
CSF237	VTATGFQQCSLIDGR	DNER	0.345503	VTATGFQQCSLIDGR	0.350848	0.340158	severe dementia
CSF237	LSELIQPLPLER	KLK6	6.17594	LSELIQPLPLER	6.16719	6.18469	severe dementia
CSF237	HDIDSPPASER	FRRS1L	0.143164	HDIDSPPASER	0.129039	0.15729	severe dementia
CSF237	AIIDGVESVSR	PTPRZ1	0.882845	AIIDGVESVSR	0.887618	0.878073	severe dementia
CSF237	LSNVQELFLR	SLITRK1	0.0482463	LSNVQELFLR	0.0503938	0.0460988	severe dementia
CSF237	ESTENVPR	NPY	0.431115	ESTENVPR	0.426247	0.435982	severe dementia
CSF237	LFLQNNLIR	RTN4RL2	2.12341	LFLQNNLIR	2.11272	2.1341	severe dementia
CSF237	SDDGVAVICR	CADM2	0.298831	SDDGVAVICR	0.307898	0.289764	severe dementia
CSF237	SANSNPAMAPR	SST	0.285921	SANSNPAMAPR+SANSNPAM[+16]APR	0.278175	0.293667	severe dementia
CSF237	VFNTPEGVPSAPSSLK	NRCAM	1.48016	VFNTPEGVPSAPSSLK	1.47459	1.48573	severe dementia
CSF237	FSDEGGFTCFFR	MOG	0.507374	FSDEGGFTCFFR	0.511191	0.503556	severe dementia
CSF237	LTGISDPVTVK	OLFM1	0.0392747	LTGISDPVTVK	0.0391315	0.0394179	severe dementia
CSF237	FNVYCFR	BCAN	3.90647	FNVYCFR	3.87574	3.9372	severe dementia
CSF237	DELAPAGTGVSR	APLP1	1.57385	DELAPAGTGVSR	1.57423	1.57347	severe dementia
CSF237	LLLHCEGR	CADM3	1.57361	LLLHCEGR	1.57958	1.56765	severe dementia
CSF237	ITVNYPPYISK	OPCML	0.946601	ITVNYPPYISK	0.956718	0.936484	severe dementia
CSF237	VAQLPLSLK	NPTXR	0.0849918	VAQLPLSLK	0.0831306	0.0868529	severe dementia
CSF237	TGFPSPAER	NCAN	0.305751	TGFPSPAER	0.310284	0.301217	severe dementia
CSF237	ETGTPIWTSR	SEZ6L	0.368504	ETGTPIWTSR	0.369936	0.367073	severe dementia
CSF237	ALEYIENLR	SCG2	1.69831	ALEYIENLR	1.69659	1.70003	severe dementia
CSF237	LLAPAALAFR	BAI2	0.0972562	LLAPAALAFR	0.0969698	0.0975425	severe dementia
CSF237	ALGITEIFIK	SERPINI1	0.465856	ALGITEIFIK	0.465379	0.466333	severe dementia
CSF237	DLAEVPASIPVNTR	LRRC4B	0.225865	DLAEVPASIPVNTR	0.223718	0.228013	severe dementia
CSF237	FGEGVSSPK	VGF	0.404486	FGEGVSSPK	0.405059	0.403914	severe dementia
CSF237	LLNLGLITESQAHTLEDEVAEVLQK	SCG3	15.8626	LLNLGLITESQAHTLEDEVAEVLQK	15.9358	15.7894	severe dementia
CSF241	VAFSATR	CBLN2	0.108295	VAFSATR	0.112206	0.104385	severe dementia
CSF241	TGFPSPAER	NCAN	0.258254	TGFPSPAER	0.253441	0.263067	severe dementia
CSF241	LSNVQELFLR	SLITRK1	0.0388058	LSNVQELFLR	0.0387306	0.038881	severe dementia
CSF241	FNVYCFR	BCAN	3.2293	FNVYCFR	3.22509	3.23351	severe dementia
CSF241	DLAEVPASIPVNTR	LRRC4B	0.185268	DLAEVPASIPVNTR	0.181846	0.188689	severe dementia
CSF241	SDDGVAVICR	CADM2	0.242311	SDDGVAVICR	0.238701	0.24592	severe dementia
CSF241	VFNTPEGVPSAPSSLK	NRCAM	1.10113	VFNTPEGVPSAPSSLK	1.09611	1.10614	severe dementia
CSF241	ELLALIQLER	ECM1	1.61346	ELLALIQLER	1.61315	1.61377	severe dementia
CSF241	VTVTPDGTLIIR	CNTN2	0.387983	VTVTPDGTLIIR	0.384373	0.391592	severe dementia
CSF241	FQLTFPLR	NPTX1	0.352185	FQLTFPLR	0.349703	0.354667	severe dementia
CSF241	ALGITEIFIK	SERPINI1	0.345492	ALGITEIFIK	0.345492	0.345492	severe dementia
CSF241	HDIDSPPASER	FRRS1L	0.11386	HDIDSPPASER	0.111905	0.115816	severe dementia
CSF241	ETGTPIWTSR	SEZ6L	0.281003	ETGTPIWTSR	0.278935	0.283072	severe dementia
CSF241	LSELIQPLPLER	KLK6	5.64602	LSELIQPLPLER	5.64351	5.64852	severe dementia
CSF241	LLNLGLITESQAHTLEDEVAEVLQK	SCG3	16.5965	LLNLGLITESQAHTLEDEVAEVLQK	16.6203	16.5727	severe dementia
CSF241	SANSNPAMAPR	SST	0.103794	SANSNPAMAPR+SANSNPAM[+16]APR	0.108034	0.0995543	severe dementia
CSF241	FGEGVSSPK	VGF	0.172295	FGEGVSSPK	0.169662	0.174927	severe dementia
CSF241	DELAPAGTGVSR	APLP1	1.02873	DELAPAGTGVSR	1.0255	1.03196	severe dementia
CSF241	LLLHCEGR	CADM3	1.47308	LLLHCEGR	1.47088	1.47527	severe dementia
CSF241	ALEYIENLR	SCG2	1.19741	ALEYIENLR	1.19065	1.20418	severe dementia
CSF241	ESTENVPR	NPY	0.148981	ESTENVPR	0.146199	0.151764	severe dementia
CSF241	VAQLPLSLK	NPTXR	0.0402723	VAQLPLSLK	0.0422652	0.0382793	severe dementia
CSF241	VTATGFQQCSLIDGR	DNER	0.28781	VTATGFQQCSLIDGR	0.28984	0.285779	severe dementia
CSF241	ALEQDLPVNIK	CNDP1	0.95751	ALEQDLPVNIK	0.956908	0.958112	severe dementia
CSF241	AIPVAQDLNAPSDWDSR	SPP1	10.2282	AIPVAQDLNAPSDWDSR	10.2536	10.2028	severe dementia
CSF241	LTGISDPVTVK	OLFM1	0.032451	LTGISDPVTVK	0.0324134	0.0324886	severe dementia
CSF241	AIIDGVESVSR	PTPRZ1	0.69888	AIIDGVESVSR	0.698805	0.698955	severe dementia
CSF241	LFLQNNLIR	RTN4RL2	1.32346	LFLQNNLIR	1.31218	1.33474	severe dementia
CSF241	FSDEGGFTCFFR	MOG	0.362939	FSDEGGFTCFFR	0.359781	0.366098	severe dementia
CSF241	ITVNYPPYISK	OPCML	0.804844	ITVNYPPYISK	0.808003	0.801685	severe dementia
CSF241	LLAPAALAFR	BAI2	0.066218	LLAPAALAFR	0.0665564	0.0658796	severe dementia
CSF242	DLAEVPASIPVNTR	LRRC4B	0.305194	DLAEVPASIPVNTR	0.302835	0.307553	severe dementia
CSF242	LSNVQELFLR	SLITRK1	0.0625154	LSNVQELFLR	0.059501	0.0655297	severe dementia
CSF242	HDIDSPPASER	FRRS1L	0.174921	HDIDSPPASER	0.179988	0.169853	severe dementia
CSF242	VAFSATR	CBLN2	0.196065	VAFSATR	0.196764	0.195366	severe dementia
CSF242	VFNTPEGVPSAPSSLK	NRCAM	2.07693	VFNTPEGVPSAPSSLK	2.06127	2.09258	severe dementia
CSF242	LLLHCEGR	CADM3	2.75589	LLLHCEGR	2.7355	2.77628	severe dementia
CSF242	VAQLPLSLK	NPTXR	0.112143	VAQLPLSLK	0.116031	0.108255	severe dementia
CSF242	FQLTFPLR	NPTX1	0.751495	FQLTFPLR	0.745117	0.757873	severe dementia
CSF242	LLNLGLITESQAHTLEDEVAEVLQK	SCG3	57.2482	LLNLGLITESQAHTLEDEVAEVLQK	57.7856	56.7109	severe dementia
CSF242	AIPVAQDLNAPSDWDSR	SPP1	20.9793	AIPVAQDLNAPSDWDSR	21.0948	20.8639	severe dementia
CSF242	LSELIQPLPLER	KLK6	9.21712	LSELIQPLPLER	9.16252	9.27173	severe dementia
CSF242	ELLALIQLER	ECM1	2.92554	ELLALIQLER	2.92845	2.92263	severe dementia
CSF242	FNVYCFR	BCAN	6.15525	FNVYCFR	6.16993	6.14057	severe dementia
CSF242	SDDGVAVICR	CADM2	0.408469	SDDGVAVICR	0.406284	0.410653	severe dementia
CSF242	ITVNYPPYISK	OPCML	1.52081	ITVNYPPYISK	1.50282	1.53881	severe dementia
CSF242	DELAPAGTGVSR	APLP1	1.53313	DELAPAGTGVSR	1.53025	1.53602	severe dementia
CSF242	AIIDGVESVSR	PTPRZ1	1.22611	AIIDGVESVSR	1.23109	1.22113	severe dementia
CSF242	ALEQDLPVNIK	CNDP1	1.6849	ALEQDLPVNIK	1.67512	1.69469	severe dementia
CSF242	ALEYIENLR	SCG2	2.20372	ALEYIENLR	2.20495	2.2025	severe dementia
CSF242	VTVTPDGTLIIR	CNTN2	0.786182	VTVTPDGTLIIR	0.788716	0.783648	severe dementia
CSF242	ALGITEIFIK	SERPINI1	0.686752	ALGITEIFIK	0.687626	0.685878	severe dementia
CSF242	LLAPAALAFR	BAI2	0.136127	LLAPAALAFR	0.135428	0.136826	severe dementia
CSF242	VTATGFQQCSLIDGR	DNER	0.513316	VTATGFQQCSLIDGR	0.502744	0.523889	severe dementia
CSF242	LTGISDPVTVK	OLFM1	0.0533849	LTGISDPVTVK	0.0555692	0.0512006	severe dementia
CSF242	FGEGVSSPK	VGF	0.381733	FGEGVSSPK	0.37815	0.385315	severe dementia
CSF242	FSDEGGFTCFFR	MOG	0.700032	FSDEGGFTCFFR	0.697237	0.702828	severe dementia
CSF242	TGFPSPAER	NCAN	0.454995	TGFPSPAER	0.458271	0.451718	severe dementia
CSF242	ETGTPIWTSR	SEZ6L	0.514583	ETGTPIWTSR	0.51585	0.513316	severe dementia
CSF242	LFLQNNLIR	RTN4RL2	2.32272	LFLQNNLIR	2.34929	2.29616	severe dementia
CSF242	SANSNPAMAPR	SST	0.296949	SANSNPAMAPR+SANSNPAM[+16]APR	0.305259	0.288639	severe dementia
CSF242	ESTENVPR	NPY	0.286846	ESTENVPR	0.296893	0.276798	severe dementia
CSF243	FGEGVSSPK	VGF	0.273127	FGEGVSSPK	0.273315	0.272938	moderate dementia
CSF243	TGFPSPAER	NCAN	0.116758	TGFPSPAER	0.11506	0.118456	moderate dementia
CSF243	ELLALIQLER	ECM1	1.76677	ELLALIQLER	1.75263	1.78092	moderate dementia
CSF243	LLAPAALAFR	BAI2	0.0694134	LLAPAALAFR	0.0696964	0.0691305	moderate dementia
CSF243	LSELIQPLPLER	KLK6	5.27163	LSELIQPLPLER	5.29953	5.24373	moderate dementia
CSF243	HDIDSPPASER	FRRS1L	0.107515	HDIDSPPASER	0.10827	0.106761	moderate dementia
CSF243	VFNTPEGVPSAPSSLK	NRCAM	0.828372	VFNTPEGVPSAPSSLK	0.826014	0.830729	moderate dementia
CSF243	LSNVQELFLR	SLITRK1	0.031453	LSNVQELFLR	0.0294253	0.0334807	moderate dementia
CSF243	SDDGVAVICR	CADM2	0.19532	SDDGVAVICR	0.197866	0.192773	moderate dementia
CSF243	LLNLGLITESQAHTLEDEVAEVLQK	SCG3	31.2329	LLNLGLITESQAHTLEDEVAEVLQK	31.2455	31.2203	moderate dementia
CSF243	DELAPAGTGVSR	APLP1	1.14796	DELAPAGTGVSR	1.14872	1.14721	moderate dementia
CSF243	FQLTFPLR	NPTX1	0.303118	FQLTFPLR	0.305193	0.301043	moderate dementia
CSF243	VAFSATR	CBLN2	0.0697907	VAFSATR	0.062623	0.0769584	moderate dementia
CSF243	VTVTPDGTLIIR	CNTN2	0.328063	VTVTPDGTLIIR	0.329431	0.326696	moderate dementia
CSF243	ALGITEIFIK	SERPINI1	0.260112	ALGITEIFIK	0.25766	0.262564	moderate dementia
CSF243	ETGTPIWTSR	SEZ6L	0.234129	ETGTPIWTSR	0.23776	0.230498	moderate dementia
CSF243	DLAEVPASIPVNTR	LRRC4B	0.133498	DLAEVPASIPVNTR	0.133734	0.133263	moderate dementia
CSF243	VTATGFQQCSLIDGR	DNER	0.31038	VTATGFQQCSLIDGR	0.315944	0.304816	moderate dementia
CSF243	VAQLPLSLK	NPTXR	0.0452225	VAQLPLSLK	0.0463071	0.0441379	moderate dementia
CSF243	FNVYCFR	BCAN	2.76956	FNVYCFR	2.74259	2.79653	moderate dementia
CSF243	LLLHCEGR	CADM3	1.4245	LLLHCEGR	1.40053	1.44847	moderate dementia
CSF243	ALEYIENLR	SCG2	1.33753	ALEYIENLR	1.33696	1.3381	moderate dementia
CSF243	AIPVAQDLNAPSDWDSR	SPP1	7.30759	AIPVAQDLNAPSDWDSR	7.28008	7.3351	moderate dementia
CSF243	ESTENVPR	NPY	0.239458	ESTENVPR	0.238043	0.240872	moderate dementia
CSF243	SANSNPAMAPR	SST	0.188703	SANSNPAMAPR+SANSNPAM[+16]APR	0.187904	0.189501	moderate dementia
CSF243	FSDEGGFTCFFR	MOG	0.39196	FSDEGGFTCFFR	0.392714	0.391205	moderate dementia
CSF243	LFLQNNLIR	RTN4RL2	0.816363	LFLQNNLIR	0.809572	0.823153	moderate dementia
CSF243	ITVNYPPYISK	OPCML	0.588883	ITVNYPPYISK	0.588505	0.58926	moderate dementia
CSF243	ALEQDLPVNIK	CNDP1	0.921237	ALEQDLPVNIK	0.931423	0.911052	moderate dementia
CSF243	LTGISDPVTVK	OLFM1	0.0235779	LTGISDPVTVK	0.0244267	0.0227291	moderate dementia
CSF243	AIIDGVESVSR	PTPRZ1	0.552667	AIIDGVESVSR	0.559457	0.545876	moderate dementia
CSF246	VTATGFQQCSLIDGR	DNER	0.307005	VTATGFQQCSLIDGR	0.308493	0.305516	MCI
CSF246	SDDGVAVICR	CADM2	0.273095	SDDGVAVICR	0.274253	0.271937	MCI
CSF246	LSNVQELFLR	SLITRK1	0.0493341	LSNVQELFLR	0.049789	0.0488792	MCI
CSF246	FNVYCFR	BCAN	3.33438	FNVYCFR	3.39459	3.27417	MCI
CSF246	DELAPAGTGVSR	APLP1	1.02208	DELAPAGTGVSR	1.03068	1.01348	MCI
CSF246	LLAPAALAFR	BAI2	0.0998261	LLAPAALAFR	0.100901	0.098751	MCI
CSF246	LSELIQPLPLER	KLK6	4.43959	LSELIQPLPLER	4.4358	4.44338	MCI
CSF246	FQLTFPLR	NPTX1	0.464146	FQLTFPLR	0.46365	0.464642	MCI
CSF246	VTVTPDGTLIIR	CNTN2	0.353775	VTVTPDGTLIIR	0.36126	0.34629	MCI
CSF246	VFNTPEGVPSAPSSLK	NRCAM	1.42013	VFNTPEGVPSAPSSLK	1.43012	1.41014	MCI
CSF246	TGFPSPAER	NCAN	0.288024	TGFPSPAER	0.289554	0.286494	MCI
CSF246	ELLALIQLER	ECM1	1.9081	ELLALIQLER	1.91395	1.90224	MCI
CSF246	AIPVAQDLNAPSDWDSR	SPP1	7.87981	AIPVAQDLNAPSDWDSR	7.88188	7.87775	MCI
CSF246	DLAEVPASIPVNTR	LRRC4B	0.18766	DLAEVPASIPVNTR	0.18857	0.18675	MCI
CSF246	FGEGVSSPK	VGF	0.497146	FGEGVSSPK	0.485153	0.509138	MCI
CSF246	LLLHCEGR	CADM3	1.56831	LLLHCEGR	1.57417	1.56245	MCI
CSF246	VAFSATR	CBLN2	0.125548	VAFSATR	0.116781	0.134315	MCI
CSF246	ALGITEIFIK	SERPINI1	0.421222	ALGITEIFIK	0.419154	0.423289	MCI
CSF246	ALEQDLPVNIK	CNDP1	0.806714	ALEQDLPVNIK	0.802248	0.81118	MCI
CSF246	FSDEGGFTCFFR	MOG	0.394011	FSDEGGFTCFFR	0.394673	0.39335	MCI
CSF246	VAQLPLSLK	NPTXR	0.0834504	VAQLPLSLK	0.0870067	0.079894	MCI
CSF246	ALEYIENLR	SCG2	2.0081	ALEYIENLR	1.99288	2.02332	MCI
CSF246	ESTENVPR	NPY	0.384666	ESTENVPR	0.394011	0.37532	MCI
CSF246	LFLQNNLIR	RTN4RL2	1.75221	LFLQNNLIR	1.74543	1.75899	MCI
CSF246	SANSNPAMAPR	SST	0.249944	SANSNPAMAPR+SANSNPAM[+16]APR	0.243858	0.25603	MCI
CSF246	HDIDSPPASER	FRRS1L	0.138284	HDIDSPPASER	0.148209	0.12836	MCI
CSF246	LTGISDPVTVK	OLFM1	0.0351914	LTGISDPVTVK	0.0339095	0.0364733	MCI
CSF246	LLNLGLITESQAHTLEDEVAEVLQK	SCG3	17.7142	LLNLGLITESQAHTLEDEVAEVLQK	17.7377	17.6908	MCI
CSF246	ITVNYPPYISK	OPCML	0.938713	ITVNYPPYISK	0.949134	0.928292	MCI
CSF246	ETGTPIWTSR	SEZ6L	0.323463	ETGTPIWTSR	0.327598	0.319328	MCI
CSF246	AIIDGVESVSR	PTPRZ1	0.626333	AIIDGVESVSR	0.625588	0.627077	MCI
CSF255	LSNVQELFLR	SLITRK1	0.0788709	LSNVQELFLR	0.0767416	0.0810003	moderate dementia
CSF255	VFNTPEGVPSAPSSLK	NRCAM	2.2536	VFNTPEGVPSAPSSLK	2.26996	2.23725	moderate dementia
CSF255	FNVYCFR	BCAN	5.31078	FNVYCFR	5.29659	5.32498	moderate dementia
CSF255	VAFSATR	CBLN2	0.20392	VAFSATR	0.201415	0.206426	moderate dementia
CSF255	VTVTPDGTLIIR	CNTN2	0.4364	VTVTPDGTLIIR	0.433477	0.439322	moderate dementia
CSF255	LSELIQPLPLER	KLK6	9.28442	LSELIQPLPLER	9.28442	9.28442	moderate dementia
CSF255	VTATGFQQCSLIDGR	DNER	0.403332	VTATGFQQCSLIDGR	0.403666	0.402998	moderate dementia
CSF255	SANSNPAMAPR	SST	0.371012	SANSNPAMAPR+SANSNPAM[+16]APR	0.374727	0.367296	moderate dementia
CSF255	ALGITEIFIK	SERPINI1	0.600572	ALGITEIFIK	0.602743	0.5984	moderate dementia
CSF255	DLAEVPASIPVNTR	LRRC4B	0.27895	DLAEVPASIPVNTR	0.281664	0.276236	moderate dementia
CSF255	HDIDSPPASER	FRRS1L	0.173524	HDIDSPPASER	0.166677	0.180372	moderate dementia
CSF255	DELAPAGTGVSR	APLP1	1.27388	DELAPAGTGVSR	1.27479	1.27296	moderate dementia
CSF255	TGFPSPAER	NCAN	0.463497	TGFPSPAER	0.459531	0.467464	moderate dementia
CSF255	FGEGVSSPK	VGF	0.804325	FGEGVSSPK	0.791799	0.816851	moderate dementia
CSF255	ALEQDLPVNIK	CNDP1	2.42734	ALEQDLPVNIK	2.42901	2.42567	moderate dementia
CSF255	FQLTFPLR	NPTX1	0.746038	FQLTFPLR	0.750714	0.741362	moderate dementia
CSF255	LLNLGLITESQAHTLEDEVAEVLQK	SCG3	85.312	LLNLGLITESQAHTLEDEVAEVLQK	85.2563	85.3677	moderate dementia
CSF255	ALEYIENLR	SCG2	2.81831	ALEYIENLR	2.82249	2.81414	moderate dementia
CSF255	LTGISDPVTVK	OLFM1	0.045594	LTGISDPVTVK	0.0465961	0.0445919	moderate dementia
CSF255	ELLALIQLER	ECM1	2.38165	ELLALIQLER	2.39522	2.36808	moderate dementia
CSF255	AIPVAQDLNAPSDWDSR	SPP1	15.5585	AIPVAQDLNAPSDWDSR	15.6301	15.4868	moderate dementia
CSF255	ITVNYPPYISK	OPCML	1.54335	ITVNYPPYISK	1.53149	1.55521	moderate dementia
CSF255	LLLHCEGR	CADM3	1.98395	LLLHCEGR	1.96447	2.00344	moderate dementia
CSF255	SDDGVAVICR	CADM2	0.419031	SDDGVAVICR	0.412684	0.425377	moderate dementia
CSF255	LFLQNNLIR	RTN4RL2	3.37696	LFLQNNLIR	3.30749	3.44644	moderate dementia
CSF255	AIIDGVESVSR	PTPRZ1	0.97025	AIIDGVESVSR	0.971503	0.968998	moderate dementia
CSF255	VAQLPLSLK	NPTXR	0.153441	VAQLPLSLK	0.151395	0.155487	moderate dementia
CSF255	LLAPAALAFR	BAI2	0.169224	LLAPAALAFR	0.168598	0.16985	moderate dementia
CSF255	ETGTPIWTSR	SEZ6L	0.431431	ETGTPIWTSR	0.43164	0.431222	moderate dementia
CSF255	FSDEGGFTCFFR	MOG	0.56433	FSDEGGFTCFFR	0.564163	0.564497	moderate dementia
CSF255	ESTENVPR	NPY	0.432809	ESTENVPR	0.429552	0.436066	moderate dementia
CSF267	DLAEVPASIPVNTR	LRRC4B	0.188923	DLAEVPASIPVNTR	0.18744	0.190406	mild dementia
CSF267	LLLHCEGR	CADM3	1.52153	LLLHCEGR	1.52307	1.51998	mild dementia
CSF267	VAQLPLSLK	NPTXR	0.0735153	VAQLPLSLK	0.0732558	0.0737748	mild dementia
CSF267	AIPVAQDLNAPSDWDSR	SPP1	13.3864	AIPVAQDLNAPSDWDSR	13.4203	13.3524	mild dementia
CSF267	LSNVQELFLR	SLITRK1	0.0424483	LSNVQELFLR	0.0422629	0.0426337	mild dementia
CSF267	VFNTPEGVPSAPSSLK	NRCAM	1.25615	VFNTPEGVPSAPSSLK	1.25553	1.25677	mild dementia
CSF267	SDDGVAVICR	CADM2	0.279825	SDDGVAVICR	0.271669	0.287981	mild dementia
CSF267	HDIDSPPASER	FRRS1L	0.123971	HDIDSPPASER	0.128717	0.119226	mild dementia
CSF267	FQLTFPLR	NPTX1	0.568622	FQLTFPLR	0.571069	0.566175	mild dementia
CSF267	VAFSATR	CBLN2	0.0929785	VAFSATR	0.0987618	0.0871951	mild dementia
CSF267	ALEYIENLR	SCG2	1.63061	ALEYIENLR	1.63357	1.62764	mild dementia
CSF267	ALGITEIFIK	SERPINI1	0.548158	ALGITEIFIK	0.548973	0.547342	mild dementia
CSF267	ELLALIQLER	ECM1	1.90152	ELLALIQLER	1.89133	1.91172	mild dementia
CSF267	SANSNPAMAPR	SST	0.194311	SANSNPAMAPR+SANSNPAM[+16]APR	0.192837	0.195785	mild dementia
CSF267	LLAPAALAFR	BAI2	0.105361	LLAPAALAFR	0.104174	0.106547	mild dementia
CSF267	LSELIQPLPLER	KLK6	6.61223	LSELIQPLPLER	6.61934	6.60513	mild dementia
CSF267	TGFPSPAER	NCAN	0.267665	TGFPSPAER	0.263958	0.271373	mild dementia
CSF267	FNVYCFR	BCAN	3.76733	FNVYCFR	3.7829	3.75176	mild dementia
CSF267	ITVNYPPYISK	OPCML	0.859346	ITVNYPPYISK	0.872248	0.846445	mild dementia
CSF267	AIIDGVESVSR	PTPRZ1	0.850671	AIIDGVESVSR	0.853563	0.84778	mild dementia
CSF267	VTVTPDGTLIIR	CNTN2	0.162008	VTVTPDGTLIIR	0.161563	0.162453	mild dementia
CSF267	LLNLGLITESQAHTLEDEVAEVLQK	SCG3	49.5527	LLNLGLITESQAHTLEDEVAEVLQK	49.7838	49.3216	mild dementia
CSF267	LFLQNNLIR	RTN4RL2	1.68132	LFLQNNLIR	1.73026	1.63239	mild dementia
CSF267	FSDEGGFTCFFR	MOG	0.392823	FSDEGGFTCFFR	0.391192	0.394454	mild dementia
CSF267	VTATGFQQCSLIDGR	DNER	0.326908	VTATGFQQCSLIDGR	0.332765	0.32105	mild dementia
CSF267	DELAPAGTGVSR	APLP1	1.53274	DELAPAGTGVSR	1.53363	1.53185	mild dementia
CSF267	ETGTPIWTSR	SEZ6L	0.343887	ETGTPIWTSR	0.343071	0.344702	mild dementia
CSF267	ESTENVPR	NPY	0.266998	ESTENVPR	0.263217	0.270779	mild dementia
CSF267	FGEGVSSPK	VGF	0.302143	FGEGVSSPK	0.298658	0.305628	mild dementia
CSF267	LTGISDPVTVK	OLFM1	0.0342923	LTGISDPVTVK	0.0337362	0.0348484	mild dementia
CSF267	ALEQDLPVNIK	CNDP1	1.08801	ALEQDLPVNIK	1.0929	1.08312	mild dementia
CSF299	VAFSATR	CBLN2	0.0963026	VAFSATR	0.0873673	0.105238	mild dementia
CSF299	ELLALIQLER	ECM1	2.3009	ELLALIQLER	2.36915	2.23264	mild dementia
CSF299	LLAPAALAFR	BAI2	0.0824032	LLAPAALAFR	0.0828287	0.0819777	mild dementia
CSF299	SDDGVAVICR	CADM2	0.222602	SDDGVAVICR	0.230048	0.215156	mild dementia
CSF299	FQLTFPLR	NPTX1	0.454352	FQLTFPLR	0.452154	0.456551	mild dementia
CSF299	LLLHCEGR	CADM3	1.47474	LLLHCEGR	1.47917	1.4703	mild dementia
CSF299	VTVTPDGTLIIR	CNTN2	0.419994	VTVTPDGTLIIR	0.428894	0.411094	mild dementia
CSF299	VAQLPLSLK	NPTXR	0.0626179	VAQLPLSLK	0.0621925	0.0630434	mild dementia
CSF299	VFNTPEGVPSAPSSLK	NRCAM	1.06993	VFNTPEGVPSAPSSLK	1.06313	1.07673	mild dementia
CSF299	ETGTPIWTSR	SEZ6L	0.236608	ETGTPIWTSR	0.237565	0.235651	mild dementia
CSF299	LLNLGLITESQAHTLEDEVAEVLQK	SCG3	64.9203	LLNLGLITESQAHTLEDEVAEVLQK	65.1591	64.6816	mild dementia
CSF299	HDIDSPPASER	FRRS1L	0.113606	HDIDSPPASER	0.122257	0.104954	mild dementia
CSF299	AIPVAQDLNAPSDWDSR	SPP1	8.71073	AIPVAQDLNAPSDWDSR	8.74855	8.6729	mild dementia
CSF299	LSNVQELFLR	SLITRK1	0.0326564	LSNVQELFLR	0.0319827	0.03333	mild dementia
CSF299	DLAEVPASIPVNTR	LRRC4B	0.165728	DLAEVPASIPVNTR	0.169061	0.162395	mild dementia
CSF299	SANSNPAMAPR	SST	0.257889	SANSNPAMAPR+SANSNPAM[+16]APR		0.257889	mild dementia
CSF299	TGFPSPAER	NCAN	0.186826	TGFPSPAER	0.186081	0.18757	mild dementia
CSF299	ESTENVPR	NPY	0.297276	ESTENVPR	0.304793	0.289759	mild dementia
CSF299	ALEQDLPVNIK	CNDP1	1.74025	ALEQDLPVNIK	1.75302	1.72749	mild dementia
CSF299	ALEYIENLR	SCG2	1.49687	ALEYIENLR	1.53205	1.4617	mild dementia
CSF299	ALGITEIFIK	SERPINI1	0.359043	ALGITEIFIK	0.36578	0.352306	mild dementia
CSF299	FNVYCFR	BCAN	3.41683	FNVYCFR	3.42775	3.40591	mild dementia
CSF299	LSELIQPLPLER	KLK6	6.30878	LSELIQPLPLER	6.42017	6.19738	mild dementia
CSF299	VTATGFQQCSLIDGR	DNER	0.314792	VTATGFQQCSLIDGR	0.324933	0.304651	mild dementia
CSF299	LTGISDPVTVK	OLFM1	0.0343229	LTGISDPVTVK	0.038365	0.0302807	mild dementia
CSF299	ITVNYPPYISK	OPCML	0.679508	ITVNYPPYISK	0.669721	0.689294	mild dementia
CSF299	FGEGVSSPK	VGF	0.352589	FGEGVSSPK	0.36039	0.344789	mild dementia
CSF299	LFLQNNLIR	RTN4RL2	1.34526	LFLQNNLIR	1.30597	1.38454	mild dementia
CSF299	FSDEGGFTCFFR	MOG	0.494561	FSDEGGFTCFFR	0.507468	0.481655	mild dementia
CSF299	DELAPAGTGVSR	APLP1	1.16825	DELAPAGTGVSR	1.16258	1.17393	mild dementia
CSF299	AIIDGVESVSR	PTPRZ1	0.658871	AIIDGVESVSR	0.669863	0.647879	mild dementia
CSF311	VTVTPDGTLIIR	CNTN2	0.338112	VTVTPDGTLIIR	0.341605	0.334619	severe dementia
CSF311	VFNTPEGVPSAPSSLK	NRCAM	1.79958	VFNTPEGVPSAPSSLK	1.79527	1.8039	severe dementia
CSF311	LSELIQPLPLER	KLK6	7.2145	LSELIQPLPLER	7.18683	7.24217	severe dementia
CSF311	TGFPSPAER	NCAN	0.325391	TGFPSPAER	0.330566	0.320217	severe dementia
CSF311	FQLTFPLR	NPTX1	0.564454	FQLTFPLR	0.56316	0.565748	severe dementia
CSF311	VAFSATR	CBLN2	0.15765	VAFSATR	0.156615	0.158685	severe dementia
CSF311	VAQLPLSLK	NPTXR	0.0856383	VAQLPLSLK	0.0871044	0.0841722	severe dementia
CSF311	ALEQDLPVNIK	CNDP1	1.2926	ALEQDLPVNIK	1.2788	1.30639	severe dementia
CSF311	FGEGVSSPK	VGF	0.454582	FGEGVSSPK	0.462775	0.446389	severe dementia
CSF311	VTATGFQQCSLIDGR	DNER	0.396368	VTATGFQQCSLIDGR	0.393953	0.398783	severe dementia
CSF311	SANSNPAMAPR	SST	0.289376	SANSNPAMAPR+SANSNPAM[+16]APR	0.272187	0.306565	severe dementia
CSF311	ETGTPIWTSR	SEZ6L	0.440136	ETGTPIWTSR	0.445526	0.434746	severe dementia
CSF311	SDDGVAVICR	CADM2	0.358077	SDDGVAVICR	0.3548	0.361354	severe dementia
CSF311	LLLHCEGR	CADM3	2.01231	LLLHCEGR	2.01016	2.01447	severe dementia
CSF311	LLNLGLITESQAHTLEDEVAEVLQK	SCG3	23.3414	LLNLGLITESQAHTLEDEVAEVLQK	23.3227	23.3601	severe dementia
CSF311	LLAPAALAFR	BAI2	0.112373	LLAPAALAFR	0.111511	0.113236	severe dementia
CSF311	ALGITEIFIK	SERPINI1	0.500894	ALGITEIFIK	0.503998	0.497789	severe dementia
CSF311	FSDEGGFTCFFR	MOG	0.580926	FSDEGGFTCFFR	0.581961	0.579891	severe dementia
CSF311	ELLALIQLER	ECM1	2.47515	ELLALIQLER	2.48664	2.46365	severe dementia
CSF311	LSNVQELFLR	SLITRK1	0.0551086	LSNVQELFLR	0.0526939	0.0575234	severe dementia
CSF311	DLAEVPASIPVNTR	LRRC4B	0.24786	DLAEVPASIPVNTR	0.246566	0.249153	severe dementia
CSF311	AIIDGVESVSR	PTPRZ1	0.960995	AIIDGVESVSR	0.957286	0.964703	severe dementia
CSF311	ALEYIENLR	SCG2	2.16778	ALEYIENLR	2.18089	2.15467	severe dementia
CSF311	HDIDSPPASER	FRRS1L	0.247342	HDIDSPPASER	0.245962	0.248722	severe dementia
CSF311	LFLQNNLIR	RTN4RL2	1.76192	LFLQNNLIR	1.79004	1.73381	severe dementia
CSF311	DELAPAGTGVSR	APLP1	1.34494	DELAPAGTGVSR	1.35572	1.33416	severe dementia
CSF311	FNVYCFR	BCAN	4.87285	FNVYCFR	4.87819	4.8675	severe dementia
CSF311	LTGISDPVTVK	OLFM1	0.0465276	LTGISDPVTVK	0.0469156	0.0461395	severe dementia
CSF311	ESTENVPR	NPY	0.377826	ESTENVPR	0.347038	0.408615	severe dementia
CSF311	AIPVAQDLNAPSDWDSR	SPP1	14.3216	AIPVAQDLNAPSDWDSR	14.355	14.2881	severe dementia
CSF311	ITVNYPPYISK	OPCML	1.20256	ITVNYPPYISK	1.2029	1.20221	severe dementia
CSF312	VTVTPDGTLIIR	CNTN2	0.878047	VTVTPDGTLIIR	0.878362	0.877732	severe dementia
CSF312	VAFSATR	CBLN2	0.362612	VAFSATR	0.368708	0.356516	severe dementia
CSF312	FQLTFPLR	NPTX1	1.06356	FQLTFPLR	1.0645	1.06261	severe dementia
CSF312	ETGTPIWTSR	SEZ6L	0.993137	ETGTPIWTSR	0.989774	0.996501	severe dementia
CSF312	SANSNPAMAPR	SST	0.726321	SANSNPAMAPR+SANSNPAM[+16]APR	0.731383	0.72126	severe dementia
CSF312	VTATGFQQCSLIDGR	DNER	0.711456	VTATGFQQCSLIDGR	0.706936	0.715975	severe dementia
CSF312	LLNLGLITESQAHTLEDEVAEVLQK	SCG3	193.426	LLNLGLITESQAHTLEDEVAEVLQK	193.789	193.064	severe dementia
CSF312	ALGITEIFIK	SERPINI1	0.821606	ALGITEIFIK	0.828858	0.814354	severe dementia
CSF312	ALEQDLPVNIK	CNDP1	2.8679	ALEQDLPVNIK	2.89796	2.83783	severe dementia
CSF312	LLLHCEGR	CADM3	3.51489	LLLHCEGR	3.58758	3.44219	severe dementia
CSF312	AIPVAQDLNAPSDWDSR	SPP1	26.7632	AIPVAQDLNAPSDWDSR	26.9463	26.5802	severe dementia
CSF312	LSELIQPLPLER	KLK6	14.1011	LSELIQPLPLER	14.0858	14.1165	severe dementia
CSF312	ELLALIQLER	ECM1	3.47854	ELLALIQLER	3.47547	3.4816	severe dementia
CSF312	VFNTPEGVPSAPSSLK	NRCAM	4.04917	VFNTPEGVPSAPSSLK	4.05092	4.04742	severe dementia
CSF312	TGFPSPAER	NCAN	0.749819	TGFPSPAER	0.742041	0.757597	severe dementia
CSF312	DLAEVPASIPVNTR	LRRC4B	0.428461	DLAEVPASIPVNTR	0.427672	0.429249	severe dementia
CSF312	HDIDSPPASER	FRRS1L	0.327717	HDIDSPPASER	0.322883	0.332552	severe dementia
CSF312	VAQLPLSLK	NPTXR	0.198438	VAQLPLSLK	0.20012	0.196757	severe dementia
CSF312	LFLQNNLIR	RTN4RL2	5.15855	LFLQNNLIR	5.20396	5.11315	severe dementia
CSF312	LLAPAALAFR	BAI2	0.280735	LLAPAALAFR	0.281997	0.279474	severe dementia
CSF312	ALEYIENLR	SCG2	5.17011	ALEYIENLR	5.16864	5.17159	severe dementia
CSF312	LSNVQELFLR	SLITRK1	0.139212	LSNVQELFLR	0.142627	0.135796	severe dementia
CSF312	FNVYCFR	BCAN	7.46918	FNVYCFR	7.49903	7.43933	severe dementia
CSF312	LTGISDPVTVK	OLFM1	0.0773573	LTGISDPVTVK	0.0829278	0.0717867	severe dementia
CSF312	FGEGVSSPK	VGF	1.39285	FGEGVSSPK	1.40588	1.37982	severe dementia
CSF312	SDDGVAVICR	CADM2	0.768212	SDDGVAVICR	0.773152	0.763273	severe dementia
CSF312	ESTENVPR	NPY	0.742777	ESTENVPR	0.752762	0.732792	severe dementia
CSF312	AIIDGVESVSR	PTPRZ1	1.71847	AIIDGVESVSR	1.70081	1.73612	severe dementia
CSF312	FSDEGGFTCFFR	MOG	1.11706	FSDEGGFTCFFR	1.11285	1.12126	severe dementia
CSF312	DELAPAGTGVSR	APLP1	1.69566	DELAPAGTGVSR	1.69787	1.69345	severe dementia
CSF312	ITVNYPPYISK	OPCML	2.80609	ITVNYPPYISK	2.80672	2.80546	severe dementia
CSF40	ALGITEIFIK	SERPINI1	0.217549	ALGITEIFIK	0.21578	0.219317	MCI
CSF40	VAFSATR	CBLN2	0.178703	VAFSATR	0.18604	0.171366	MCI
CSF40	VFNTPEGVPSAPSSLK	NRCAM	1.74112	VFNTPEGVPSAPSSLK	1.75231	1.72993	MCI
CSF40	SANSNPAMAPR	SST	0.00760483	SANSNPAMAPR+SANSNPAM[+16]APR	0.00733429	0.00787537	MCI
CSF40	VAQLPLSLK	NPTXR	0.106678	VAQLPLSLK	0.110969	0.102387	MCI
CSF40	ELLALIQLER	ECM1	2.02744	ELLALIQLER	2.03454	2.02035	MCI
CSF40	LSELIQPLPLER	KLK6	5.341	LSELIQPLPLER	5.34919	5.33282	MCI
CSF40	LLNLGLITESQAHTLEDEVAEVLQK	SCG3	19.3846	LLNLGLITESQAHTLEDEVAEVLQK	19.4294	19.3398	MCI
CSF40	ALEQDLPVNIK	CNDP1	1.34538	ALEQDLPVNIK	1.34787	1.34289	MCI
CSF40	VTVTPDGTLIIR	CNTN2	0.23029	VTVTPDGTLIIR	0.230519	0.230061	MCI
CSF40	FQLTFPLR	NPTX1	0.509317	FQLTFPLR	0.509775	0.508858	MCI
CSF40	LLAPAALAFR	BAI2	0.139694	LLAPAALAFR	0.140119	0.139268	MCI
CSF40	FNVYCFR	BCAN	4.84241	FNVYCFR	4.86979	4.81503	MCI
CSF40	AIIDGVESVSR	PTPRZ1	0.660638	AIIDGVESVSR	0.654808	0.666468	MCI
CSF40	LLLHCEGR	CADM3	0.653432	LLLHCEGR	0.657799	0.649065	MCI
CSF40	LFLQNNLIR	RTN4RL2	3.11853	LFLQNNLIR	3.02669	3.21037	MCI
CSF40	ALEYIENLR	SCG2	0.230978	ALEYIENLR	0.220628	0.241328	MCI
CSF40	ITVNYPPYISK	OPCML	1.081	ITVNYPPYISK	1.07825	1.08375	MCI
CSF40	HDIDSPPASER	FRRS1L	0.109528	HDIDSPPASER	0.120009	0.0990466	MCI
CSF40	DELAPAGTGVSR	APLP1	0.006245	DELAPAGTGVSR	0.006245	0.006245	MCI
CSF40	ETGTPIWTSR	SEZ6L	0.413611	ETGTPIWTSR	0.414266	0.412956	MCI
CSF40	FGEGVSSPK	VGF	0.00694374	FGEGVSSPK	0.00733678	0.0065507	MCI
CSF40	FSDEGGFTCFFR	MOG	0.340505	FSDEGGFTCFFR	0.342995	0.338016	MCI
CSF40	LSNVQELFLR	SLITRK1	0.0578099	LSNVQELFLR	0.0588908	0.0567291	MCI
CSF40	DLAEVPASIPVNTR	LRRC4B	0.256656	DLAEVPASIPVNTR	0.252923	0.26039	MCI
CSF40	VTATGFQQCSLIDGR	DNER	0.312796	VTATGFQQCSLIDGR	0.312337	0.313254	MCI
CSF40	SDDGVAVICR	CADM2	0.274212	SDDGVAVICR	0.271592	0.276833	MCI
CSF40	ESTENVPR	NPY	0.00949852	ESTENVPR	0.00759881	0.0113982	MCI
CSF40	AIPVAQDLNAPSDWDSR	SPP1	1.03365	AIPVAQDLNAPSDWDSR	1.00881	1.05848	MCI
CSF40	TGFPSPAER	NCAN	0.412989	TGFPSPAER	0.402934	0.423044	MCI
CSF40	LTGISDPVTVK	OLFM1	0.0415969	LTGISDPVTVK	0.0389112	0.0442827	MCI
CSF47	ELLALIQLER	ECM1	2.87988	ELLALIQLER	2.89188	2.86789	MCI
CSF47	FNVYCFR	BCAN	7.55604	FNVYCFR	7.5434	7.56867	MCI
CSF47	FQLTFPLR	NPTX1	1.01397	FQLTFPLR	1.01293	1.01501	MCI
CSF47	VAFSATR	CBLN2	0.244837	VAFSATR	0.240199	0.249474	MCI
CSF47	LLAPAALAFR	BAI2	0.205696	LLAPAALAFR	0.204057	0.207336	MCI
CSF47	ETGTPIWTSR	SEZ6L	0.619328	ETGTPIWTSR	0.619528	0.619128	MCI
CSF47	ITVNYPPYISK	OPCML	1.87921	ITVNYPPYISK	1.89313	1.8653	MCI
CSF47	SDDGVAVICR	CADM2	0.47632	SDDGVAVICR	0.484076	0.468564	MCI
CSF47	AIIDGVESVSR	PTPRZ1	1.15782	AIIDGVESVSR	1.15974	1.1559	MCI
CSF47	ALEYIENLR	SCG2	2.83233	ALEYIENLR	2.77972	2.88495	MCI
CSF47	SANSNPAMAPR	SST	0.235461	SANSNPAMAPR+SANSNPAM[+16]APR	0.231769	0.239154	MCI
CSF47	VTVTPDGTLIIR	CNTN2	0.491712	VTVTPDGTLIIR	0.480638	0.502787	MCI
CSF47	VFNTPEGVPSAPSSLK	NRCAM	2.80592	VFNTPEGVPSAPSSLK	2.82724	2.7846	MCI
CSF47	LSNVQELFLR	SLITRK1	0.0977108	LSNVQELFLR	0.0959517	0.0994699	MCI
CSF47	ALGITEIFIK	SERPINI1	0.622647	ALGITEIFIK	0.621767	0.623526	MCI
CSF47	LLNLGLITESQAHTLEDEVAEVLQK	SCG3	91.2727	LLNLGLITESQAHTLEDEVAEVLQK	90.5251	92.0203	MCI
CSF47	HDIDSPPASER	FRRS1L	0.205656	HDIDSPPASER	0.19926	0.212053	MCI
CSF47	DLAEVPASIPVNTR	LRRC4B	0.39668	DLAEVPASIPVNTR	0.396121	0.39724	MCI
CSF47	FGEGVSSPK	VGF	0.739308	FGEGVSSPK	0.741867	0.736749	MCI
CSF47	VTATGFQQCSLIDGR	DNER	0.445216	VTATGFQQCSLIDGR	0.448574	0.441858	MCI
CSF47	TGFPSPAER	NCAN	0.665225	TGFPSPAER	0.659908	0.670542	MCI
CSF47	AIPVAQDLNAPSDWDSR	SPP1	13.4739	AIPVAQDLNAPSDWDSR	13.5225	13.4252	MCI
CSF47	LFLQNNLIR	RTN4RL2	4.52732	LFLQNNLIR	4.59193	4.46271	MCI
CSF47	ALEQDLPVNIK	CNDP1	2.5915	ALEQDLPVNIK	2.57662	2.60637	MCI
CSF47	VAQLPLSLK	NPTXR	0.191823	VAQLPLSLK	0.185986	0.197661	MCI
CSF47	ESTENVPR	NPY	0.520538	ESTENVPR	0.523736	0.51734	MCI
CSF47	LSELIQPLPLER	KLK6	8.62199	LSELIQPLPLER	8.66297	8.58101	MCI
CSF47	FSDEGGFTCFFR	MOG	0.678698	FSDEGGFTCFFR	0.679018	0.678379	MCI
CSF47	LTGISDPVTVK	OLFM1	0.0581707	LTGISDPVTVK	0.0586905	0.057651	MCI
CSF47	LLLHCEGR	CADM3	2.33949	LLLHCEGR	2.28818	2.3908	MCI
CSF47	DELAPAGTGVSR	APLP1	1.1914	DELAPAGTGVSR	1.19204	1.19076	MCI
CSF49	FQLTFPLR	NPTX1	0.614101	FQLTFPLR	0.614248	0.613955	mild dementia
CSF49	HDIDSPPASER	FRRS1L	0.110205	HDIDSPPASER	0.109473	0.110936	mild dementia
CSF49	VTVTPDGTLIIR	CNTN2	0.397278	VTVTPDGTLIIR	0.400571	0.393985	mild dementia
CSF49	TGFPSPAER	NCAN	0.284549	TGFPSPAER	0.283854	0.285244	mild dementia
CSF49	ETGTPIWTSR	SEZ6L	0.353152	ETGTPIWTSR	0.353518	0.352786	mild dementia
CSF49	LFLQNNLIR	RTN4RL2	2.57803	LFLQNNLIR	2.54334	2.61271	mild dementia
CSF49	LLNLGLITESQAHTLEDEVAEVLQK	SCG3	99.0865	LLNLGLITESQAHTLEDEVAEVLQK	98.7889	99.3841	mild dementia
CSF49	DLAEVPASIPVNTR	LRRC4B	0.239399	DLAEVPASIPVNTR	0.242435	0.236362	mild dementia
CSF49	VAFSATR	CBLN2	0.142695	VAFSATR	0.134646	0.150745	mild dementia
CSF49	FGEGVSSPK	VGF	0.653324	FGEGVSSPK	0.655227	0.651422	mild dementia
CSF49	ELLALIQLER	ECM1	2.69962	ELLALIQLER	2.71609	2.68316	mild dementia
CSF49	VFNTPEGVPSAPSSLK	NRCAM	1.68033	VFNTPEGVPSAPSSLK	1.67148	1.68917	mild dementia
CSF49	LSELIQPLPLER	KLK6	6.25968	LSELIQPLPLER	6.24139	6.27798	mild dementia
CSF49	AIIDGVESVSR	PTPRZ1	0.767773	AIIDGVESVSR	0.764846	0.7707	mild dementia
CSF49	LSNVQELFLR	SLITRK1	0.047748	LSNVQELFLR	0.0472723	0.0482236	mild dementia
CSF49	ESTENVPR	NPY	0.421134	ESTENVPR	0.42589	0.416377	mild dementia
CSF49	ALGITEIFIK	SERPINI1	0.448136	ALGITEIFIK	0.450185	0.446087	mild dementia
CSF49	ALEYIENLR	SCG2	2.39947	ALEYIENLR	2.40723	2.39172	mild dementia
CSF49	ALEQDLPVNIK	CNDP1	0.704109	ALEQDLPVNIK	0.713037	0.695181	mild dementia
CSF49	VAQLPLSLK	NPTXR	0.0955326	VAQLPLSLK	0.0927153	0.0983499	mild dementia
CSF49	SANSNPAMAPR	SST	0.147556	SANSNPAMAPR+SANSNPAM[+16]APR	0.150078	0.145035	mild dementia
CSF49	FSDEGGFTCFFR	MOG	0.416084	FSDEGGFTCFFR	0.41828	0.413889	mild dementia
CSF49	DELAPAGTGVSR	APLP1	1.24379	DELAPAGTGVSR	1.23815	1.24942	mild dementia
CSF49	VTATGFQQCSLIDGR	DNER	0.274999	VTATGFQQCSLIDGR	0.274267	0.275731	mild dementia
CSF49	FNVYCFR	BCAN	4.00073	FNVYCFR	4.00366	3.99781	mild dementia
CSF49	AIPVAQDLNAPSDWDSR	SPP1	10.5787	AIPVAQDLNAPSDWDSR	10.5363	10.621	mild dementia
CSF49	LTGISDPVTVK	OLFM1	0.0437598	LTGISDPVTVK	0.0460283	0.0414914	mild dementia
CSF49	ITVNYPPYISK	OPCML	1.10907	ITVNYPPYISK	1.11229	1.10585	mild dementia
CSF49	LLLHCEGR	CADM3	1.54342	LLLHCEGR	1.5483	1.53855	mild dementia
CSF49	SDDGVAVICR	CADM2	0.306246	SDDGVAVICR	0.303831	0.308661	mild dementia
CSF49	LLAPAALAFR	BAI2	0.137134	LLAPAALAFR	0.138158	0.136109	mild dementia
CSF54	VAFSATR	CBLN2	0.0642635	VAFSATR	0.0546165	0.0739104	severe dementia
CSF54	ETGTPIWTSR	SEZ6L	0.161401	ETGTPIWTSR	0.161623	0.161178	severe dementia
CSF54	TGFPSPAER	NCAN	0.152867	TGFPSPAER	0.151902	0.153832	severe dementia
CSF54	AIIDGVESVSR	PTPRZ1	0.657476	AIIDGVESVSR	0.650204	0.664749	severe dementia
CSF54	LSELIQPLPLER	KLK6	5.77858	LSELIQPLPLER	5.79064	5.76652	severe dementia
CSF54	VTVTPDGTLIIR	CNTN2	0.356788	VTVTPDGTLIIR	0.365396	0.34818	severe dementia
CSF54	FQLTFPLR	NPTX1	0.193829	FQLTFPLR	0.193533	0.194126	severe dementia
CSF54	VFNTPEGVPSAPSSLK	NRCAM	0.621486	VFNTPEGVPSAPSSLK	0.612828	0.630143	severe dementia
CSF54	DLAEVPASIPVNTR	LRRC4B	0.125633	DLAEVPASIPVNTR	0.125707	0.125559	severe dementia
CSF54	HDIDSPPASER	FRRS1L	0.0621857	HDIDSPPASER	0.0661929	0.0581785	severe dementia
CSF54	LSNVQELFLR	SLITRK1	0.0248965	LSNVQELFLR	0.0233753	0.0264178	severe dementia
CSF54	ALGITEIFIK	SERPINI1	0.231823	ALGITEIFIK	0.231378	0.232269	severe dementia
CSF54	FSDEGGFTCFFR	MOG	0.398196	FSDEGGFTCFFR	0.400719	0.395673	severe dementia
CSF54	ALEQDLPVNIK	CNDP1	1.25618	ALEQDLPVNIK	1.25737	1.25499	severe dementia
CSF54	VAQLPLSLK	NPTXR	0.0281617	VAQLPLSLK	0.0300539	0.0262694	severe dementia
CSF54	VTATGFQQCSLIDGR	DNER	0.231898	VTATGFQQCSLIDGR	0.230191	0.233604	severe dementia
CSF54	ESTENVPR	NPY	0.179359	ESTENVPR	0.185518	0.1732	severe dementia
CSF54	FGEGVSSPK	VGF	0.206667	FGEGVSSPK	0.202883	0.210452	severe dementia
CSF54	ELLALIQLER	ECM1	1.4724	ELLALIQLER	1.46992	1.47487	severe dementia
CSF54	FNVYCFR	BCAN	2.846	FNVYCFR	2.83561	2.85639	severe dementia
CSF54	LLNLGLITESQAHTLEDEVAEVLQK	SCG3	15.8804	LLNLGLITESQAHTLEDEVAEVLQK	15.8655	15.8952	severe dementia
CSF54	LTGISDPVTVK	OLFM1	0.021112	LTGISDPVTVK	0.0217427	0.0204812	severe dementia
CSF54	SANSNPAMAPR	SST	0.0673411	SANSNPAMAPR+SANSNPAM[+16]APR	0.0669648	0.0677174	severe dementia
CSF54	LLLHCEGR	CADM3	0.691364	LLLHCEGR	0.695693	0.687035	severe dementia
CSF54	AIPVAQDLNAPSDWDSR	SPP1	9.11049	AIPVAQDLNAPSDWDSR	9.08049	9.14048	severe dementia
CSF54	LLAPAALAFR	BAI2	0.0605531	LLAPAALAFR	0.0597368	0.0613694	severe dementia
CSF54	ALEYIENLR	SCG2	1.15303	ALEYIENLR	1.13537	1.17069	severe dementia
CSF54	ITVNYPPYISK	OPCML	0.387659	ITVNYPPYISK	0.386768	0.388549	severe dementia
CSF54	SDDGVAVICR	CADM2	0.148192	SDDGVAVICR	0.15168	0.144704	severe dementia
CSF54	LFLQNNLIR	RTN4RL2	0.801587	LFLQNNLIR	0.813905	0.789268	severe dementia
CSF54	DELAPAGTGVSR	APLP1	1.42025	DELAPAGTGVSR	1.41647	1.42404	severe dementia
CSF55	VAQLPLSLK	NPTXR	0.0461913	VAQLPLSLK	0.0478868	0.0444958	severe dementia
CSF55	FQLTFPLR	NPTX1	0.449921	FQLTFPLR	0.452733	0.447109	severe dementia
CSF55	VAFSATR	CBLN2	0.109999	VAFSATR	0.107518	0.11248	severe dementia
CSF55	LTGISDPVTVK	OLFM1	0.0365974	LTGISDPVTVK	0.0384583	0.0347365	severe dementia
CSF55	LLLHCEGR	CADM3	2.07627	LLLHCEGR	2.07868	2.07385	severe dementia
CSF55	AIIDGVESVSR	PTPRZ1	0.925315	AIIDGVESVSR	0.918367	0.932262	severe dementia
CSF55	SANSNPAMAPR	SST	0.0775633	SANSNPAMAPR+SANSNPAM[+16]APR	0.0799068	0.0752197	severe dementia
CSF55	LLNLGLITESQAHTLEDEVAEVLQK	SCG3	39.7981	LLNLGLITESQAHTLEDEVAEVLQK	39.834	39.7623	severe dementia
CSF55	ALEYIENLR	SCG2	1.3309	ALEYIENLR	1.3534	1.30841	severe dementia
CSF55	ALGITEIFIK	SERPINI1	0.295426	ALGITEIFIK	0.300554	0.290298	severe dementia
CSF55	VFNTPEGVPSAPSSLK	NRCAM	1.34328	VFNTPEGVPSAPSSLK	1.32812	1.35845	severe dementia
CSF55	LSNVQELFLR	SLITRK1	0.0433793	LSNVQELFLR	0.0452402	0.0415184	severe dementia
CSF55	ELLALIQLER	ECM1	1.71443	ELLALIQLER	1.70443	1.72442	severe dementia
CSF55	ESTENVPR	NPY	0.20387	ESTENVPR	0.211066	0.196675	severe dementia
CSF55	LSELIQPLPLER	KLK6	7.36221	LSELIQPLPLER	7.37738	7.34705	severe dementia
CSF55	LFLQNNLIR	RTN4RL2	1.21561	LFLQNNLIR	1.20288	1.22835	severe dementia
CSF55	FGEGVSSPK	VGF	0.202133	FGEGVSSPK	0.208915	0.195352	severe dementia
CSF55	LLAPAALAFR	BAI2	0.090315	LLAPAALAFR	0.0900668	0.0905631	severe dementia
CSF55	ALEQDLPVNIK	CNDP1	1.22339	ALEQDLPVNIK	1.22703	1.21975	severe dementia
CSF55	HDIDSPPASER	FRRS1L	0.122901	HDIDSPPASER	0.139939	0.105864	severe dementia
CSF55	SDDGVAVICR	CADM2	0.275411	SDDGVAVICR	0.276238	0.274584	severe dementia
CSF55	DLAEVPASIPVNTR	LRRC4B	0.19928	DLAEVPASIPVNTR	0.202464	0.196096	severe dementia
CSF55	FNVYCFR	BCAN	3.92887	FNVYCFR	3.93052	3.92721	severe dementia
CSF55	FSDEGGFTCFFR	MOG	0.467785	FSDEGGFTCFFR	0.461499	0.474071	severe dementia
CSF55	VTVTPDGTLIIR	CNTN2	0.36829	VTVTPDGTLIIR	0.363327	0.373252	severe dementia
CSF55	VTATGFQQCSLIDGR	DNER	0.323794	VTATGFQQCSLIDGR	0.327185	0.320403	severe dementia
CSF55	ETGTPIWTSR	SEZ6L	0.285832	ETGTPIWTSR	0.28517	0.286494	severe dementia
CSF55	ITVNYPPYISK	OPCML	0.859646	ITVNYPPYISK	0.866759	0.852533	severe dementia
CSF55	DELAPAGTGVSR	APLP1	1.14846	DELAPAGTGVSR	1.15061	1.14631	severe dementia
CSF55	AIPVAQDLNAPSDWDSR	SPP1	10.556	AIPVAQDLNAPSDWDSR	10.5347	10.5774	severe dementia
CSF55	TGFPSPAER	NCAN	0.273633	TGFPSPAER	0.270201	0.277065	severe dementia
CSF60	ELLALIQLER	ECM1	1.78579	ELLALIQLER	1.77437	1.79722	MCI
CSF60	VAQLPLSLK	NPTXR	0.0663928	VAQLPLSLK	0.0662719	0.0665138	MCI
CSF60	SANSNPAMAPR	SST	0.141436	SANSNPAMAPR+SANSNPAM[+16]APR	0.147876	0.134997	MCI
CSF60	VAFSATR	CBLN2	0.113356	VAFSATR	0.126739	0.0999722	MCI
CSF60	ESTENVPR	NPY	0.403275	ESTENVPR	0.408112	0.398438	MCI
CSF60	ALGITEIFIK	SERPINI1	0.30685	ALGITEIFIK	0.306689	0.307011	MCI
CSF60	HDIDSPPASER	FRRS1L	0.146895	HDIDSPPASER	0.138671	0.155118	MCI
CSF60	LLAPAALAFR	BAI2	0.120491	LLAPAALAFR	0.12045	0.120531	MCI
CSF60	FQLTFPLR	NPTX1	0.510906	FQLTFPLR	0.510664	0.511148	MCI
CSF60	FNVYCFR	BCAN	3.20991	FNVYCFR	3.20911	3.21072	MCI
CSF60	LLNLGLITESQAHTLEDEVAEVLQK	SCG3	23.5029	LLNLGLITESQAHTLEDEVAEVLQK	23.558	23.4478	MCI
CSF60	SDDGVAVICR	CADM2	0.281857	SDDGVAVICR	0.287984	0.27573	MCI
CSF60	VTVTPDGTLIIR	CNTN2	0.327893	VTVTPDGTLIIR	0.32104	0.334746	MCI
CSF60	LFLQNNLIR	RTN4RL2	1.54183	LFLQNNLIR	1.60762	1.47604	MCI
CSF60	LSELIQPLPLER	KLK6	5.69835	LSELIQPLPLER	5.7007	5.696	MCI
CSF60	VTATGFQQCSLIDGR	DNER	0.355224	VTATGFQQCSLIDGR	0.352483	0.357965	MCI
CSF60	TGFPSPAER	NCAN	0.257711	TGFPSPAER	0.255897	0.259525	MCI
CSF60	ETGTPIWTSR	SEZ6L	0.339825	ETGTPIWTSR	0.335391	0.344259	MCI
CSF60	ALEQDLPVNIK	CNDP1	0.761724	ALEQDLPVNIK	0.760434	0.763014	MCI
CSF60	VFNTPEGVPSAPSSLK	NRCAM	1.37529	VFNTPEGVPSAPSSLK	1.37529	1.37529	MCI
CSF60	DELAPAGTGVSR	APLP1	1.26731	DELAPAGTGVSR	1.27432	1.26029	MCI
CSF60	ITVNYPPYISK	OPCML	1.05245	ITVNYPPYISK	1.04455	1.06035	MCI
CSF60	LLLHCEGR	CADM3	1.87381	LLLHCEGR	1.84089	1.90673	MCI
CSF60	FSDEGGFTCFFR	MOG	0.366834	FSDEGGFTCFFR	0.361512	0.372155	MCI
CSF60	AIIDGVESVSR	PTPRZ1	0.705207	AIIDGVESVSR	0.702547	0.707868	MCI
CSF60	DLAEVPASIPVNTR	LRRC4B	0.168945	DLAEVPASIPVNTR	0.17092	0.16697	MCI
CSF60	LSNVQELFLR	SLITRK1	0.0470837	LSNVQELFLR	0.0466806	0.0474868	MCI
CSF60	AIPVAQDLNAPSDWDSR	SPP1	7.94302	AIPVAQDLNAPSDWDSR	7.9185	7.96754	MCI
CSF60	FGEGVSSPK	VGF	0.429881	FGEGVSSPK	0.436008	0.423753	MCI
CSF60	LTGISDPVTVK	OLFM1	0.0317654	LTGISDPVTVK	0.0338616	0.0296692	MCI
CSF60	ALEYIENLR	SCG2	1.72758	ALEYIENLR	1.73661	1.71855	MCI
CSF82	VTVTPDGTLIIR	CNTN2	0.361698	VTVTPDGTLIIR	0.361327	0.362068	mild dementia
CSF82	TGFPSPAER	NCAN	0.334502	TGFPSPAER	0.329908	0.339096	mild dementia
CSF82	FSDEGGFTCFFR	MOG	0.529097	FSDEGGFTCFFR	0.52228	0.535915	mild dementia
CSF82	LLNLGLITESQAHTLEDEVAEVLQK	SCG3	42.6983	LLNLGLITESQAHTLEDEVAEVLQK	42.639	42.7576	mild dementia
CSF82	VFNTPEGVPSAPSSLK	NRCAM	1.49009	VFNTPEGVPSAPSSLK	1.48824	1.49195	mild dementia
CSF82	ALGITEIFIK	SERPINI1	0.27685	ALGITEIFIK	0.277146	0.276553	mild dementia
CSF82	ITVNYPPYISK	OPCML	1.1489	ITVNYPPYISK	1.14653	1.15127	mild dementia
CSF82	ELLALIQLER	ECM1	3.33712	ELLALIQLER	3.34206	3.33218	mild dementia
CSF82	FNVYCFR	BCAN	4.18002	FNVYCFR	4.12488	4.23515	mild dementia
CSF82	FGEGVSSPK	VGF	0.506273	FGEGVSSPK	0.504791	0.507755	mild dementia
CSF82	ALEYIENLR	SCG2	1.93024	ALEYIENLR	1.93795	1.92253	mild dementia
CSF82	ALEQDLPVNIK	CNDP1	1.84399	ALEQDLPVNIK	1.84665	1.84132	mild dementia
CSF82	VAQLPLSLK	NPTXR	0.0730658	VAQLPLSLK	0.0692124	0.0769192	mild dementia
CSF82	SANSNPAMAPR	SST	0.154083	SANSNPAMAPR+SANSNPAM[+16]APR	0.150373	0.157793	mild dementia
CSF82	VAFSATR	CBLN2	0.137832	VAFSATR	0.125086	0.150578	mild dementia
CSF82	FQLTFPLR	NPTX1	0.441359	FQLTFPLR	0.44047	0.442248	mild dementia
CSF82	LTGISDPVTVK	OLFM1	0.0366811	LTGISDPVTVK	0.0345321	0.0388301	mild dementia
CSF82	VTATGFQQCSLIDGR	DNER	0.35451	VTATGFQQCSLIDGR	0.36192	0.3471	mild dementia
CSF82	AIPVAQDLNAPSDWDSR	SPP1	9.22462	AIPVAQDLNAPSDWDSR	9.23944	9.2098	mild dementia
CSF82	LSNVQELFLR	SLITRK1	0.0555774	LSNVQELFLR	0.0535025	0.0576523	mild dementia
CSF82	HDIDSPPASER	FRRS1L	0.160063	HDIDSPPASER	0.15947	0.160656	mild dementia
CSF82	LSELIQPLPLER	KLK6	7.5258	LSELIQPLPLER	7.48813	7.56347	mild dementia
CSF82	ESTENVPR	NPY	0.441655	ESTENVPR	0.444027	0.439284	mild dementia
CSF82	ETGTPIWTSR	SEZ6L	0.41609	ETGTPIWTSR	0.414237	0.417942	mild dementia
CSF82	AIIDGVESVSR	PTPRZ1	0.856634	AIIDGVESVSR	0.855744	0.857523	mild dementia
CSF82	LFLQNNLIR	RTN4RL2	1.97707	LFLQNNLIR	2.03339	1.92076	mild dementia
CSF82	LLLHCEGR	CADM3	1.70376	LLLHCEGR	1.73031	1.6772	mild dementia
CSF82	DLAEVPASIPVNTR	LRRC4B	0.220754	DLAEVPASIPVNTR	0.219197	0.22231	mild dementia
CSF82	DELAPAGTGVSR	APLP1	1.03389	DELAPAGTGVSR	1.02144	1.04634	mild dementia
CSF82	LLAPAALAFR	BAI2	0.124493	LLAPAALAFR	0.12479	0.124197	mild dementia
CSF82	SDDGVAVICR	CADM2	0.282778	SDDGVAVICR	0.282482	0.283074	mild dementia
CSF83	LSNVQELFLR	SLITRK1	0.0376813	LSNVQELFLR	0.0444595	0.030903	moderate dementia
CSF83	FSDEGGFTCFFR	MOG	0.719807	FSDEGGFTCFFR	0.726513	0.713102	moderate dementia
CSF83	FQLTFPLR	NPTX1	0.239353	FQLTFPLR	0.247224	0.231481	moderate dementia
CSF83	ELLALIQLER	ECM1	1.89196	ELLALIQLER	1.89743	1.88649	moderate dementia
CSF83	VTATGFQQCSLIDGR	DNER	0.232064	VTATGFQQCSLIDGR	0.225942	0.238187	moderate dementia
CSF83	TGFPSPAER	NCAN	0.182065	TGFPSPAER	0.183086	0.181045	moderate dementia
CSF83	HDIDSPPASER	FRRS1L	0.154515	HDIDSPPASER	0.1516	0.157431	moderate dementia
CSF83	LLNLGLITESQAHTLEDEVAEVLQK	SCG3	29.4235	LLNLGLITESQAHTLEDEVAEVLQK	29.1781	29.6689	moderate dementia
CSF83	VFNTPEGVPSAPSSLK	NRCAM	1.08537	VFNTPEGVPSAPSSLK	1.08476	1.08598	moderate dementia
CSF83	ALGITEIFIK	SERPINI1	0.0809018	ALGITEIFIK	0.0833799	0.0784237	moderate dementia
CSF83	VTVTPDGTLIIR	CNTN2	0.30196	VTVTPDGTLIIR	0.30699	0.296931	moderate dementia
CSF83	LTGISDPVTVK	OLFM1	0.025874	LTGISDPVTVK	0.0256553	0.0260927	moderate dementia
CSF83	LLAPAALAFR	BAI2	0.0521124	LLAPAALAFR	0.0526226	0.0516022	moderate dementia
CSF83	AIPVAQDLNAPSDWDSR	SPP1	5.9905	AIPVAQDLNAPSDWDSR	6.04941	5.93158	moderate dementia
CSF83	ITVNYPPYISK	OPCML	0.67666	ITVNYPPYISK	0.692694	0.660625	moderate dementia
CSF83	DELAPAGTGVSR	APLP1	0.746483	DELAPAGTGVSR	0.736133	0.756833	moderate dementia
CSF83	LSELIQPLPLER	KLK6	5.33089	LSELIQPLPLER	5.34851	5.31328	moderate dementia
CSF83	ESTENVPR	NPY	0.226817	ESTENVPR	0.22944	0.224193	moderate dementia
CSF83	AIIDGVESVSR	PTPRZ1	0.66631	AIIDGVESVSR	0.662666	0.669954	moderate dementia
CSF83	ALEQDLPVNIK	CNDP1	1.11542	ALEQDLPVNIK	1.12359	1.10726	moderate dementia
CSF83	LFLQNNLIR	RTN4RL2	0.908432	LFLQNNLIR	0.85304	0.963825	moderate dementia
CSF83	VAQLPLSLK	NPTXR	0.0426374	VAQLPLSLK	0.0392119	0.046063	moderate dementia
CSF83	FNVYCFR	BCAN	0.810767	FNVYCFR	0.785403	0.836131	moderate dementia
CSF83	SANSNPAMAPR	SST	0.0804457	SANSNPAMAPR+SANSNPAM[+16]APR	0.0804457		moderate dementia
CSF83	SDDGVAVICR	CADM2	0.222152	SDDGVAVICR	0.220403	0.223901	moderate dementia
CSF83	LLLHCEGR	CADM3	0.510799	LLLHCEGR	0.505333	0.516265	moderate dementia
CSF83	DLAEVPASIPVNTR	LRRC4B	0.147372	DLAEVPASIPVNTR	0.144749	0.149996	moderate dementia
CSF83	FGEGVSSPK	VGF	0.203348	FGEGVSSPK	0.202327	0.204368	moderate dementia
CSF83	VAFSATR	CBLN2	0.101747	VAFSATR	0.124195	0.0792983	moderate dementia
CSF83	ALEYIENLR	SCG2	0.892689	ALEYIENLR	0.864119	0.92126	moderate dementia
CSF83	ETGTPIWTSR	SEZ6L	0.247224	ETGTPIWTSR	0.255679	0.23877	moderate dementia
CSF99	VTATGFQQCSLIDGR	DNER	0.463403	VTATGFQQCSLIDGR	0.459014	0.467792	moderate dementia
CSF99	LTGISDPVTVK	OLFM1	0.0602571	LTGISDPVTVK	0.0563253	0.0641889	moderate dementia
CSF99	LLNLGLITESQAHTLEDEVAEVLQK	SCG3	92.9001	LLNLGLITESQAHTLEDEVAEVLQK	94.991	90.8093	moderate dementia
CSF99	VAQLPLSLK	NPTXR	0.0914371	VAQLPLSLK	0.0918029	0.0910714	moderate dementia
CSF99	TGFPSPAER	NCAN	0.36392	TGFPSPAER	0.354045	0.373795	moderate dementia
CSF99	HDIDSPPASER	FRRS1L	0.16861	HDIDSPPASER	0.155809	0.181411	moderate dementia
CSF99	ELLALIQLER	ECM1	4.22516	ELLALIQLER	4.18477	4.26554	moderate dementia
CSF99	LLAPAALAFR	BAI2	0.12344	LLAPAALAFR	0.12216	0.12472	moderate dementia
CSF99	SANSNPAMAPR	SST	0.111133	SANSNPAMAPR+SANSNPAM[+16]APR	0.115638	0.106627	moderate dementia
CSF99	FSDEGGFTCFFR	MOG	0.473279	FSDEGGFTCFFR	0.475473	0.471084	moderate dementia
CSF99	FQLTFPLR	NPTX1	0.501258	FQLTFPLR	0.499612	0.502904	moderate dementia
CSF99	LSELIQPLPLER	KLK6	6.93246	LSELIQPLPLER	6.95837	6.90655	moderate dementia
CSF99	ESTENVPR	NPY	0.2189	ESTENVPR	0.217255	0.220546	moderate dementia
CSF99	AIIDGVESVSR	PTPRZ1	1.21849	AIIDGVESVSR	1.21758	1.21941	moderate dementia
CSF99	ITVNYPPYISK	OPCML	1.29036	ITVNYPPYISK	1.30206	1.27866	moderate dementia
CSF99	SDDGVAVICR	CADM2	0.3652	SDDGVAVICR	0.372332	0.358068	moderate dementia
CSF99	LFLQNNLIR	RTN4RL2	1.97687	LFLQNNLIR	1.95822	1.99552	moderate dementia
CSF99	ALGITEIFIK	SERPINI1	0.375624	ALGITEIFIK	0.375989	0.375258	moderate dementia
CSF99	VTVTPDGTLIIR	CNTN2	0.510585	VTVTPDGTLIIR	0.509671	0.511499	moderate dementia
CSF99	VFNTPEGVPSAPSSLK	NRCAM	1.90951	VFNTPEGVPSAPSSLK	1.88208	1.93694	moderate dementia
CSF99	AIPVAQDLNAPSDWDSR	SPP1	10.3385	AIPVAQDLNAPSDWDSR	10.2958	10.3812	moderate dementia
CSF99	FGEGVSSPK	VGF	0.39958	FGEGVSSPK	0.399032	0.400129	moderate dementia
CSF99	DELAPAGTGVSR	APLP1	0.875602	DELAPAGTGVSR	0.874505	0.876699	moderate dementia
CSF99	FNVYCFR	BCAN	4.76314	FNVYCFR	4.73644	4.78984	moderate dementia
CSF99	DLAEVPASIPVNTR	LRRC4B	0.259681	DLAEVPASIPVNTR	0.249806	0.269557	moderate dementia
CSF99	LSNVQELFLR	SLITRK1	0.0536736	LSNVQELFLR	0.0515705	0.0557766	moderate dementia
CSF99	ALEYIENLR	SCG2	2.33604	ALEYIENLR	2.33494	2.33713	moderate dementia
CSF99	LLLHCEGR	CADM3	2.10077	LLLHCEGR	2.09543	2.1061	moderate dementia
CSF99	ALEQDLPVNIK	CNDP1	1.92201	ALEQDLPVNIK	1.88653	1.95749	moderate dementia
CSF99	ETGTPIWTSR	SEZ6L	0.51982	ETGTPIWTSR	0.525032	0.514608	moderate dementia
CSF99	VAFSATR	CBLN2	0.202625	VAFSATR	0.21506	0.190189	moderate dementia

## Sheet: MMSE
Sample	Stage	MMSE score
CSF1	severe dementia	5
CSF10	mild dementia	22
CSF102	moderate dementia	17
CSF104	moderate dementia	15
CSF105	moderate dementia	17
CSF106	moderate dementia	19
CSF108	moderate dementia	21
CSF112	severe dementia	3
CSF115	moderate dementia	17
CSF117	severe dementia	0
CSF120	moderate dementia	19
CSF123	moderate dementia	19
CSF124	severe dementia	0
CSF128	mild dementia	24
CSF135	mild dementia	22
CSF136	severe dementia	8
CSF138	moderate dementia	20
CSF140	severe dementia	9
CSF141	moderate dementia	14
CSF147	MCI	26
CSF154	mild dementia	24
CSF155	mild dementia	24
CSF158	moderate dementia	20
CSF159	mild dementia	22
CSF16	severe dementia	9
CSF165	mild dementia	26
CSF166	moderate dementia	19
CSF167	moderate dementia	19
CSF168	moderate dementia	16
CSF169	severe dementia	11
CSF17	severe dementia	0
CSF170	moderate dementia	20
CSF171	moderate dementia	15
CSF176	MCI	28
CSF178	severe dementia	0
CSF183	moderate dementia	18
CSF186	severe dementia	2
CSF188	moderate dementia	17
CSF19	severe dementia	11
CSF198	mild dementia	24
CSF202	moderate dementia	16
CSF203	mild dementia	24
CSF209	moderate dementia	19
CSF211	mild dementia	25
CSF213	severe dementia	10
CSF214	MCI	26
CSF216	MCI	28
CSF217	moderate dementia	20
CSF218	MCI	29
CSF220	moderate dementia	16
CSF221	MCI	29
CSF225	severe dementia	12
CSF229	moderate dementia	20
CSF23	moderate dementia	21
CSF233	severe dementia	3
CSF237	severe dementia	7
CSF241	severe dementia	1
CSF242	severe dementia	7
CSF243	moderate dementia	21
CSF246	MCI	26
CSF249	moderate dementia	19
CSF254	severe dementia	10
CSF255	moderate dementia	18
CSF258	severe dementia	0
CSF267	mild dementia	24
CSF272	mild dementia	26
CSF283	moderate dementia	18
CSF287	moderate dementia	18
CSF29	severe dementia	10
CSF291	moderate dementia	20
CSF297	mild dementia	22
CSF299	mild dementia	24
CSF3	severe dementia	12
CSF310	MCI	30
CSF311	severe dementia	9
CSF312	severe dementia	10
CSF316	moderate dementia	18
CSF317	moderate dementia	20
CSF32	severe dementia	12
CSF33	MCI	29
CSF337	mild dementia	26
CSF361	MCI	28
CSF37	mild dementia	26
CSF4	moderate dementia	20
CSF40	MCI	26
CSF47	MCI	30
CSF49	mild dementia	22
CSF54	severe dementia	11
CSF55	severe dementia	2
CSF58	MCI	25
CSF6	moderate dementia	15
CSF60	MCI	27
CSF69	moderate dementia	16
CSF72	severe dementia	5
CSF82	mild dementia	23
CSF83	moderate dementia	17
CSF9	moderate dementia	15
CSF92	moderate dementia	22
CSF93	moderate dementia	20
CSF96	mild dementia	22
CSF99	moderate dementia	14

## Sheet: AD biomarkers
Sample	Aβ1-42 (pg/ml)	Tau (pg/ml)	P-tau (pg/ml)
CSF1	540	410	54
CSF10	350	310
CSF102	500	290	54
CSF104	650		26
CSF105	640		65
CSF106	525	460	85
CSF108	550	470	75
CSF112	455	750	82
CSF115	365	245	35
CSF117	272	540	72
CSF120	575		28
CSF123	775		52
CSF124	440		33
CSF141	800	450	31.25
CSF155	860	320	27
CSF16	550	>1000
CSF169	920	700	48
CSF17	600	110
CSF170	330	410	75
CSF171	700	500	85
CSF176	1026	368	48
CSF183	750	700	70
CSF186	450	690
CSF188	600	450	55
CSF19	430	>1000
CSF198	720	180	25
CSF202	630	225	28
CSF203	950	400	75
CSF214	951	153	26
CSF216	994	125	27
CSF218	627	309	53
CSF23	550	480
CSF246	1078	204	36
CSF29	670	180
CSF3	700	300	33
CSF32	500	350
CSF33	396	429	72
CSF37		100
CSF4	340	120	30
CSF40	650	300
CSF47	1439	486	50
CSF49	360
CSF55	580		65
CSF58	960	248	47
CSF6	345	180	27
CSF60	850		32
CSF69	600		44
CSF72	330		700
CSF82	990		34
CSF83	450		32
CSF9	600	120
CSF92	400	750	155
CSF93	480	280	55
CSF96	850	200	34
CSF99	480		65

## Sheet: APOE
Sample	ApoE phenotype
CSF1	ε3/ε4
CSF10	ε3/ε3
CSF102	ε3/ε3
CSF104	ε3/ε3
CSF105	ε3/ε4
CSF106	ε3/ε4
CSF108	ε3/ε3
CSF112	ε4/ε4
CSF115	ε3/ε4
CSF117	ε3/ε3
CSF120	ε2/ε3
CSF123	ε3/ε3
CSF124	ε3/ε3
CSF128	ε3/ε3
CSF135	ε3/ε4
CSF136	ε3/ε4
CSF138	ε3/ε3
CSF140	ε3/ε4
CSF141	ε3/ε4
CSF147	ε3/ε3
CSF154	ε3/ε3
CSF155	ε3/ε3
CSF158	ε2/ε4
CSF159	ε4/ε4
CSF16	ε3/ε3
CSF165	ε3/ε3
CSF166	ε3/ε3
CSF167	ε3/ε3
CSF168	ε3/ε4
CSF169	ε3/ε3
CSF17	ε3/ε3
CSF170	ε3/ε3
CSF171	ε3/ε4
CSF176	ε3/ε3
CSF178	ε3/ε3
CSF183	ε3/ε3
CSF186	ε3/ε3
CSF188	ε3/ε3
CSF19	ε3/ε4
CSF198	ε2/ε3
CSF202	ε3/ε3
CSF203	ε3/ε3
CSF209	ε3/ε3
CSF211	ε3/ε3
CSF213	ε3/ε4
CSF214	ε3/ε3
CSF216	ε3/ε3
CSF217	ε3/ε3
CSF218	ε3/ε4
CSF220	ε3/ε3
CSF221	ε3/ε3
CSF225	ε4/ε4
CSF229	ε3/ε3
CSF23	ε3/ε4
CSF233	ε2/ε3
CSF237	ε3/ε3
CSF241	ε3/ε4
CSF242	ε3/ε3
CSF243	ε3/ε3
CSF246	ε3/ε3
CSF249	ε3/ε4
CSF254	ε3/ε4
CSF255	ε3/ε3
CSF258	ε3/ε3
CSF267	ε3/ε3
CSF272	ε3/ε4
CSF283	ε3/ε3
CSF287	ε3/ε3
CSF29	ε3/ε3
CSF291	ε3/ε3
CSF297	ε3/ε3
CSF299	ε2/ε3
CSF3	ε3/ε3
CSF310	ε3/ε3
CSF311	ε3/ε4
CSF312	ε3/ε4
CSF316	ε3/ε4
CSF317	ε3/ε3
CSF32	ε3/ε3
CSF33	ε3/ε3
CSF337	ε4/ε4
CSF361	ε3/ε4
CSF37	ε3/ε3
CSF4	ε3/ε3
CSF40	ε3/ε3
CSF47	ε3/ε3
CSF49	ε3/ε3
CSF54	ε3/ε4
CSF55	ε3/ε4
CSF58	ε3/ε3
CSF6	ε3/ε3
CSF60	ε3/ε3
CSF69	ε3/ε3
CSF72	ε3/ε3
CSF82	ε3/ε3
CSF83	ε2/ε3
CSF9	ε3/ε3
CSF92	ε3/ε3
CSF93	ε3/ε4
CSF96	ε3/ε3
CSF99	ε3/ε4

## Sheet: NPTXR 
						NPTXR (RayBiotech)
Sample	Volume (ul)	Sex (1=male, 2=female)	Age	MMSE score	CDR global	ng/mL	Diagnosis
111	100	2	64	9	2	14.75	ADPCA=posteriore cortikale Atrophie due to AD
9	200	1	73	19		13	Alzheimer's Disease
10	100	2	68	16	0.5	10.5	Alzheimer's Disease
14	120	2	62	20	1	22	Alzheimer's Disease
59	120	2	71	18	0.5	17.25	Alzheimer's Disease
65	150	1	68	15		10	Alzheimer's Disease
75	150	1	74	21	1	19.75	Alzheimer's Disease
89	150	1	75	24	1	7.75	Alzheimer's Disease
100	100	1	72	25	0.5	21.25	Alzheimer's Disease
101	100	2	70	25	0.5	23.25	Alzheimer's Disease
102	100	2	69	23	1	19.25	Alzheimer's Disease
204	120	2	74	25	1	14.5	Alzheimer's Disease
209	100	1	56	30	0	20.75	Cognitively Healthy Control
210	150	1	55	30	0	16	Cognitively Healthy Control
216	150	1	78	30	0	21.5	Cognitively Healthy Control
217	120	2	54	29	0	17	Cognitively Healthy Control
218	100	2	77	30	0	26.5	Cognitively Healthy Control
221	100	1	68	30	0	18.25	Cognitively Healthy Control
226	150	1	68	29	0	23.5	Cognitively Healthy Control
229	100	2	70	29	0	25.75	Cognitively Healthy Control
231	150	1	63	30	0	26	Cognitively Healthy Control
232	150	2	72	28	0	22.75	Cognitively Healthy Control
233	150	1	68	30	0	26.75	Cognitively Healthy Control
237	150	1	66	29	0	21.75	Cognitively Healthy Control
238	150	1	50	30	0	16.25	Cognitively Healthy Control
239	150	1	70	28	0	17.25	Cognitively Healthy Control
245	100	1	66	29	0	26.25	Cognitively Healthy Control
246	100	1	59	29	0	19.5	Cognitively Healthy Control
248	100	1	85	N/A	0	18	Cognitively Healthy Control
251	120	1	58	28	0	26.25	Cognitively Healthy Control
252	50	1	65	30	0	21	Cognitively Healthy Control
261	100	1	58	30	0	21.25	Cognitively Healthy Control
265	150	2	54	30	0	16.75	Cognitively Healthy Control
267	50	1	75	30	0	26.25	Cognitively Healthy Control
304	150	1	54	30	0	25.5	Cognitively Healthy Control
4	150	2	72	28	0.5	19.25	Mild Cognitive Impairment
7	120	2	75	27	0.5	17	Mild Cognitive Impairment
27	150	1	71	22	0.5	27	Mild Cognitive Impairment
45	120	1	73	24	0.5	13	Mild Cognitive Impairment
63	50	2	76	26		24.75	Mild Cognitive Impairment
64	150	1	78	26	0.5	19	Mild Cognitive Impairment
70	100	1	69	29		18.75	Mild Cognitive Impairment
77	150	2	70	27		37	Mild Cognitive Impairment
79	50	2	71	24	0.5	21.5	Mild Cognitive Impairment
82	150	2	82	25	0.5	27	Mild Cognitive Impairment
92	150	2	75	24	0.5	26	Mild Cognitive Impairment
93	100	1	64	27	0.5	19.5	Mild Cognitive Impairment
110	150	1	77	25	0.5	23	Mild Cognitive Impairment
112	150	1	61	22	0.5	43.25	Mild Cognitive Impairment
113	100	2	71	27	0	28.5	Mild Cognitive Impairment
119	150	1	69	26	0.5	12.25	Mild Cognitive Impairment
132	150	1	69	25	0.5	12	Mild Cognitive Impairment
133	150	2	76	26	0.5	16.5	Mild Cognitive Impairment
148	150	1	77	28	0.5	9	Mild Cognitive Impairment
200	100	2	73	N/A	0.5	14.75	Mild Cognitive Impairment
58	120	1	68	28	0.5	18.25	Subtle Cognitive Impairment
