# Supplementary material for: Neuronal pentraxin receptor-1 is a new cerebrospinal fluid biomarker of Alzheimer’s disease progression
Source: F1000Res. 2018 Jul 5;7:1012. [Version 1] doi: 10.12688/f1000research.15095.1 (PMC6081984; doi:10.12688/f1000research.15095.1)
Supplement: Supplementary file 2 [file f1000research-7-16440-s0001.tgz]

Archive with 1 entries (1 files):
- 2fa3c661-3143-4aa1-bec2-1149d3e93544.xlsx
