# Supplementary material for: Neuronal pentraxin receptor-1 is a new cerebrospinal fluid biomarker of Alzheimer’s disease progression
Source: F1000Res. 2018 Jul 5;7:1012. [Version 1] doi: 10.12688/f1000research.15095.1 (PMC6081984; doi:10.12688/f1000research.15095.1)
Supplement: Supplementary file 2 [file f1000research-7-16440-s0001.tgz › 2fa3c661-3143-4aa1-bec2-1149d3e93544.xlsx]

## Sheet: Sheet1
Supplementary Table 1. Statistical analysis (Aβ1-42, t-tau and p-tau)
	Multivariate linear regression
	MCI vs. mild vs. moderate vs. severe AD
Protein	p-value
Aβ1-42	0.000249766
t-tau	0.0136304
p-tau	0.228732
