# Supplementary material for: Neuronal pentraxin receptor-1 is a new cerebrospinal fluid biomarker of Alzheimer’s disease progression
Source: F1000Res. 2018 Jul 5;7:1012. [Version 1] doi: 10.12688/f1000research.15095.1 (PMC6081984; doi:10.12688/f1000research.15095.1)
Supplement: Supplementary file 3 [file f1000research-7-16440-s0002.tgz › f0f38f76-9a80-4b3f-93d2-f05e4e6ca971.xlsx]

## Sheet: Sheet1
Supplementary Table 2. Statistical analysis (candidates)
	Multivariate linear regression
	MCI vs. mild vs. moderate vs. severe AD		MCI vs. moderate and severe AD
Gene Name	p-value (unadjusted)	p-value (adjusted by Holm)	p-value (unadjusted)	p-value (adjusted by Holm)
Set 1
APLP1	0.491	1	0.347	1
BAI2	0.191	1	0.044	1
BCAN	0.597	1	0.37	1
CADM2	0.305	1	0.088	1
CADM3	0.588	1	0.238	1
CBLN2	0.214	1	0.062	1
CNDP1	0.193	1	0.143	1
CNTN2	0.851	1	0.605	1
DNER	0.522	1	0.217	1
ECM1	0.2	1	0.033	0.923
FRRS1L	0.155	1	0.042	1
KLK6	0.7	1	0.335	1
LRRC4B	0.686	1	0.294	1
MOG	0.45	1	0.172	1
NCAN	0.226	1	0.06	1
NPTX1	0.218	1	0.057	1
NPTXR	0.014	0.422	0.004	0.117
NPY	0.033	1	0.004	0.117
NRCAM	0.364	1	0.105	1
OLFM1	0.456	1	0.128	1
OPCML	0.205	1	0.051	1
PTPRZ1	0.667	1	0.654	1
RTN4RL2	0.238	1	0.062	1
SCG2	0.378	1	0.086	1
SCG3	0.684	1	0.312	1
SERPINI1	0.466	1	0.143	1
SEZ6L	0.19	1	0.055	1
SLITRK1	0.192	1	0.048	1
SPP1	0.712	1	0.5	1
SST	0.439	1	0.094	1
VGF	0.038	1	0.005	0.146
Set 2
APLP1	0.262	1	0.864	1
BAI2	0.617	1	0.288	1
BCAN	0.442	1	0.206	1
CADM2	0.262	1	0.357	1
CADM3	0.23	1	0.138	1
CBLN2	0.269	1	0.406	1
CNDP1	0.91	1	0.932	1
CNTN2	0.338	1	0.663	1
DNER	0.28	1	0.369	1
ECM1	0.926	1	0.453	1
FRRS1L	0.221	1	0.726	1
KLK6	0.69	1	0.997	1
LRRC4B	0.476	1	0.298	1
MOG	0.37	1	0.859	1
NCAN	0.285	1	0.158	1
NPTX1	0.271	1	0.058	1
NPTXR	0.118	1	0.039	1
NPY	0.251	1	0.111	1
NRCAM	0.265	1	0.214	1
OLFM1	0.561	1	0.392	1
OPCML	0.355	1	0.309	1
PTPRZ1	0.486	1	0.754	1
RTN4RL2	0.337	1	0.125	1
SCG2	0.412	1	0.229	1
SCG3	0.96	1	0.963	1
SERPINI1	0.138	1	0.054	1
SEZ6L	0.412	1	0.256	1
SLITRK1	0.224	1	0.187	1
SPP1	0.149	1	0.781	1
SST	0.075	1	0.08	1
VGF	0.37	1	0.167	1
