# Supplementary material for: Neuronal pentraxin receptor-1 is a new cerebrospinal fluid biomarker of Alzheimer’s disease progression
Source: F1000Res. 2018 Jul 5;7:1012. [Version 1] doi: 10.12688/f1000research.15095.1 (PMC6081984; doi:10.12688/f1000research.15095.1)
Supplement: Supplementary file 4 [file f1000research-7-16440-s0003.tgz]

Archive with 1 entries (1 files):
- edf8fa26-4d5a-4c68-8b6a-3ada767f7d2b.xlsx
