# Supplementary material for: Neuronal pentraxin receptor-1 is a new cerebrospinal fluid biomarker of Alzheimer’s disease progression
Source: F1000Res. 2018 Jul 5;7:1012. [Version 1] doi: 10.12688/f1000research.15095.1 (PMC6081984; doi:10.12688/f1000research.15095.1)
Supplement: Supplementary file 4 [file f1000research-7-16440-s0003.tgz › edf8fa26-4d5a-4c68-8b6a-3ada767f7d2b.xlsx]

## Sheet: Sheet1
Supplementary Table 3: Spearman's rank correlation
Gene Name	MMSE score
APLP1	0.0867116
BAI2	0.214064
BCAN	0.18356
CADM2	0.149318
CADM3	0.108595
CBLN2	0.152823
CNDP1	0.0480014
CNTN2	0.0397018
DNER	0.0634575
ECM1	0.182868
FRRS1L	0.0480656
KLK6	0.118563
LRRC4B	0.16713
MOG	0.0866825
NCAN	0.228465
NPTX1	0.17386
NPTXR	0.19651
NPY	0.292727
NRCAM	0.153155
OLFM1	0.101547
OPCML	0.217272
PTPRZ1	-0.0137647
RTN4RL2	0.294611
SCG2	0.258963
SCG3	0.100963
SERPINI1	0.0608737
SEZ6L	0.225933
SLITRK1	0.183945
SPP1	0.0357998
SST	0.247099
VGF	0.317725
Significant correlations at 0.05 level are highlighted.
